# Supplementary material for: Routine laboratory biomarkers used to predict Gram-positive or Gram-negative bacteria involved in bloodstream infections
Source: Sci Rep. 2022 Sep 14;12:15466. doi: 10.1038/s41598-022-19643-1 (PMC9474441; doi:10.1038/s41598-022-19643-1)
Supplement: Supplementary file 2 — Supplementary Information 2. [file 41598_2022_19643_MOESM2_ESM.xlsx]

## Sheet: raw data
Patient number assigned	Age	Gender	Died	Blood culture collection	GRAM	Bacterial species	Admission	year	t0_RBC (millions/uL)	t0_Haemoglobin (G/dL)	t0_Haematocrit (%)	t0_mcv	t0_MCH	t0_MCHC	t0_rdw	t0_WBC (mm3)	t0_Neutrophiles (%)	t0_Neutrophiles (/mm3)	t0_Promyelocytes (%)	t0_Promyelocytes (/mm3)	t0_myelocytes (%)	t0_myelocytes (mm3)	t0_meta (%)	t0_meta (mm3)	t0_band (%)	t0_band (mm3)	t0_Segmented neutrophil (%)	t0_Segmented neutrophil (/mm3)	t0_Eosinophils (%)	t0_Eosinophils (/mm3)	t0_Basophil (%)	t0_Basophil (/mm3)	t0_Lymphocytes (%)	t0_Lymphocytes (/mm3)	t0_Atypical lymphocytes (%)	t0_Atypical lymphocytes (/mm3)	t0_Monocytes (%)	t0_Monocytes (/mm3)	t0_blasts_%	t0_blastos_(mm3)	t0_PLT	t0_tap_INR	t0_tap %	t0_kptt_seg	t0_pH	t0_pco2	t0_po2	t0_HCO3	t0_co2_total
1	41	F	S	2014-08-31 08:15:00	0	Elizabethkingia meningoseptica	Surgery Clinic	2014	2.29	6.4	19.5	85.2	27.9	32.8	21.5	27370	93	25454	0	0	6	1642	4	1095	35	9580	48	13137.6	1	273.7	0	0	2	547.4	0	0	4	1094.8	0	0	46000	.	.	.	7.11	67.6	58.7	17.3	22.5
2	1	M	S	2013-02-25 00:30:00	0	Serratia marcescens	Pediatric ICU	2013	3.4	10.7	33.9	99.7	31.5	31.6	15.5	15030	88	13226	0	0	0	0	0	0	26	3908	62	9318.6	1	150.3	0	0	6	901.8	0	0	5	751.5	0	0	380000	.	.	.	.	.	.	.	.
3	40	F	N	30/10/2018 15:45:53	0	Enterobacter cloacae	Medical Clinic	2018	4.18	8.3	28.5	68.2	19.9	29.1	19	2310	92	2125	0	0	0	0	0	0	16	370	76	1755.6	0	0	0	0	7	161.7	0	0	1	23.1	0	0	231000	1239	67.3	.	.	.	.	.	.
4	82	F	S	2014-01-18 20:45:00	1	Staphylococcus aureus	General ICU	2014	3.3	8.6	28.8	87.3	26.1	29.9	13.8	18530	89	16492	0	0	0	0	0	0	9	1668	80	14824.0	1	185.3	0	0	2	370.6	0	0	8	1482.4	0	0	158000	.	.	.	7.24	82.9	78.1	29.7	36.9
5	3	M	N	2015-06-18 08:30:00	1	Staphylococcus aureus	Pediatrics	2015	4.71	13.0	38.1	80.9	27.6	34.1	12.8	5980	46	2751	0	0	0	0	0	0	0	0	46	2750.8	9	538.2	1	59.8	33	1973.4	0	0	11	657.8	0	0	258000	.	.	.	.	.	.	.	.
6	3	M	N	2014-04-21 18:15:00	1	Staphylococcus aureus	Pediatrics	2014	3.97	11.0	34.2	86.1	27.7	32.2	17.2	11860	80	9488	0	0	0	0	0	0	18	2135	62	7353.2	1	118.3	0	0	7	830.2	0	0	12	1423.2	0	0	242000	.	.	.	.	.	.	.	.
7	4	M	N	2014-10-10 13:57:00	1	Staphylococcus aureus	Emergency	2014	3.57	8.9	28.5	79.8	24.9	31.2	16.1	42210	92	38833	0	0	0	0	0	0	3	1266	89	37566.9	0	0	0	0	4	1688.4	0	0	4	1688.4	0	0	638000	.	.	.	7.38	36.6	59.4	22	22.5
8	4	M	N	2014-06-05 16:27:00	1	Staphylococcus aureus	Pediatric ICU	2014	3.87	11.1	32.9	85.0	28.7	33.7	17.5	15490	92	14251	0	0	0	0	0	0	4	620	88	13631.2	0	0	0	0	4	619.6	0	0	4	619.6	0	0	373000	.	.	.	7.45	37.3	59.6	26.3	26.8
9	37	M	N	2013-01-12 15:46:00	1	Staphylococcus aureus	Surgery Clinic	2013	3.63	10.5	31.3	86.2	28.9	33.5	16.2	40780	91	37109	0	0	0	0	0	0	11	4486	80	32624.0	1	407.8	0	0	6	2446.8	0	0	2	815.6	0	0	525000	.	.	.	7447	27.5	84.2	21.1	19.5
10	35	F	S	2013-02-19 20:08:00	1	Staphylococcus aureus	Medical Clinic	2013	.	.	.	.	.	.	.	.	.	.	.	.	.	.	.	.	.	.	.	.	.	.	.	.	.	.	.	.	.	.	.	.	.	.	.	.	7.58	12.6	129.1	17.2	12.2
11	86	M	S	2013-01-05 13:00:00	1	Enterococcus faecalis	General ICU	2013	4.11	10.2	32.7	79.6	24.8	31.2	17.8	7470	82	6125	0	0	0	0	0	0	2	149	80	5976.0	0	0	0	0	13	971.1	0	0	5	373.5	0	0	324000	1.28	69.0	31.1	7.51	32.6	179	27.6	27.1
12	4	M	N	2013-03-12 12:59:00	0	Klebsiella pneumoniae	Pediatric ICU	2013	.	.	.	.	.	.	.	.	.	.	.	.	.	.	.	.	.	.	.	.	.	.	.	.	.	.	.	.	.	.	.	.	.	.	.	.	.	.	.	.	.
13	36	M	S	2016-08-01 11:19:56	1	Staphylococcus aureus	Emergency	2016	4.03	13.6	39.7	98.5	33.7	34.3	13.6	5490	73	4008	0	0	0	0	0	0	0	0	73	4007.7	0	0	0	0	15	823.5	0	0	12	658.8	0	0	278000	.	.	.	.	.	.	.	.
14	0	M	N	2013-01-13 23:31:00	1	Streptococcus pyogenes	Pediatric ICU	2013	3.47	11.3	31.9	91.9	32.6	35.4	15.4	4920	59	2903	0	0	4	197	7	344	20	984	28	1387.6	1	49.2	0	0	37	1820.4	0	0	3	147.6	0	0	48000	.	.	.	7.32	24.8	136.1	15.1	13.2
15	85	F	S	2013-03-04 12:00:00	1	Staphylococcus aureus	Medical Clinic	2013	2.17	6.5	22.8	105.1	30.0	28.5	18.6	16070	71	11410	0	0	0	0	3	482	2	321	66	10606.2	3	482.1	0	0	21	3374.7	0	0	5	803.5	0	0	370000	.	.	.	.	.	.	.	.
16	5	F	N	2013-02-08 17:21:00	0	Klebsiella pneumoniae	Pediatrics	2013	.	.	.	.	.	.	.	.	.	.	.	.	.	.	.	.	.	.	.	.	.	.	.	.	.	.	.	.	.	.	.	.	.	.	.	.	.	.	.	.	.
17	89	F	N	2017-06-15 21:31:00	1	Enterococcus faecalis	Emergency	2017	4.44	11.3	35.8	80.6	25.5	31.6	15.2	19000	88	16720	0	0	0	0	0	0	10	1900	78	14820.0	3	570.0	0	0	5	950.0	0	0	4	760	0	0	133000	.	.	.	7.46	26.8	82.9	21.7	19.8
18	78	M	N	2013-08-29 01:15:00	0	Klebsiella pneumoniae	Emergency	2013	4.78	13.9	40.1	83.9	29.1	34.7	13.2	15330	89	13644	0	0	0	0	0	0	6	920	83	12723.9	1	153.3	0	0	6	919.8	0	0	4	613.2	0	0	153000	1.08	88.0	30.3	7.44	34.6	63.6	24.4	24.2
19	29	M	N	2013-01-22 20:55:00	1	Streptococcus sp	Medical Clinic	2013	4.41	12.9	37.5	85.0	29.3	34.4	14.6	6450	70	4578	0	0	0	0	0	0	0	0	70	4578.0	3	196.2	1	65.4	15	981.0	0	0	11	719.4	0	0	342000	1.0	100.0	22.4	.	.	.	.	.
20	35	M	S	2013-08-19 23:19:00	0	Escherichia coli	Emergency	2013	3.79	11.6	36.0	95.0	30.6	32.2	13.7	3700	53	1961	0	0	2	74	1	37	10	370	40	1480.0	1	37.0	0	0	37	1369.0	0	0	9	333	0	0	87000	2.02	39.0	59.3	6.73	65.8	133.6	5.9	10.1
21	47	M	N	10/09/2018 22:20:21	0	Klebsiella pneumoniae	Emergency	2018	2.35	6.4	19.5	83	27.2	32.8	16.3	6870	91	6252	0	0	0	0	0	0	23	1580	68	4671.6	0	0	0	0	6	412.2	0	0	3	206.1	0	0	46000	.	.	.	7435	22.1	81	17.4	15.3
22	44	M	S	2013-04-29 12:00:00	0	Acinetobacter baumannii	General ICU	2013	3.17	8.2	24.4	77.0	25.9	33.6	21.1	16050	92	14766	0	0	0	0	1	160	18	2889	73	11716.5	1	160.5	0	0	3	481.5	0	0	4	642	0	0	17000	1.64	49.0	.	7.4	40	70	24.4	25.5
23	12	M	N	2013-02-23 12:00:00	1	Staphylococcus aureus	Pediatrics	2013	4.32	11.9	34.5	79.9	27.5	34.5	12.4	16710	75	12532	0	0	0	0	0	0	0	0	75	12532.5	1	167.1	1	167.1	13	2172.3	0	0	10	1671	0	0	420000	1.02	97.0	.	.	.	.	.	.
24	13	M	N	2015-02-20 12:19:18	1	Staphylococcus aureus	Emergency	2015		11.4	32.2	78.7	27.9	35.4	13.1	10440	67	6995	0	0	0	0	0	0	2	209	65	6786.0	1	104.4	0	0	23	2401.2	0	0	9	939.6	0	0	288000	.	.	.	.	.	.	.	.
25	33	M	N	2014-02-25 12:20:00	1	Staphylococcus aureus	Emergency	2014	2.93	7.7	22.3	76.1	26.3	34.5	15.4	21440	87	18653	0	0	1	214	1	214	13	2787	72	15436.8	1	214.4	1	214.4	7	1500.8	0	0	4	857.6	0	0	572000	1.42	59.0	36.2	7.32	41.2	85.8	20.5	21.8
26	2	F	N	2013-04-30 12:52:58	0	Klebsiella pneumoniae	Pediatric ICU	2013	4.82	12.9	39.3	81.5	26.8	32.8	17.1	16660	60	9996	0	0	0	0	0	0	2	333	58	9662.8	1	166.6	1	166.6	24	3998.4	0	0	14	2332.4	0	0	204000	.	.	.	7.42	39.6	40.6	24.9	26.4
27	0.5	M	S	2013-02-27 15:00:00	0	Enterobacter cloacae	Pediatric ICU	2013	3.26	9.4	28.3	86.8	28.8	33.2	18.5	16710	55	9190	0	0	0	0	0	0	2	334	53	8856.3	1	167.1	0	0	29	4845.9	0	0	15	2506.5	0	0	152000	1.13	82.0	29.5	7.14	44.6	53.9	13.9	15.9
28	77	M	N	2015-09-06 15:54:10	1	Staphylococcus aureus	Medical Clinic	2015	.	.	.	.	.	.	.	.	.	.	.	.	.	.	.	.	.	.	.	.	.	.	.	.	.	.	.	.	.	.	.	.	.	.	.	.	.	.	.	.	.
29	33	F	N	2017-10-06 01:02:00	0	Escherichia coli	Emergency	2017	2.58	7.9	23.9	92.6	30.6	33.1	14.1	5910	80	4728	0	0	0	0	0	0	15	886	65	3841.0	0	0	0	0	10	591.0	0	0	10	591	0	0	18000	1.91	34.0	49.8	7.52	20.3	128.2	19.9	17
30	31	M	N	20/03/2013 17:00:00 DN 20/05/1982	0	Pseudomonas putida	Medical Clinic	2013	4.3	14.7	43.4	94.3	32.0	33.9	12.4	9340	56	5230	0	0	0	0	0	0	2	187	54	5043.6	1	93.4	1	93.4	24	2241.6	0	0	18	1681.2	0	0	362000	.	.	.	7.31	38.8	142.5	19.3	20.2
31	76	M	S	2016-01-18 08:33:02	0	Acinetobacter baumannii	Emergency	2016	2.72	8.2	25.4	93.4	30.1	32.3	14.6	19430	89	17293	0	0	2	389	1	194	12	2332	74	14378.2	1	194.3	0	0	5	971.5	0	0	5	971.5	0	0	351000	.	.	.	7.52	37.2	49.1	30.4	31
32	65	F	N	2016-10-15 19:00:00	0	Klebsiella pneumoniae	Medical Clinic	2016	3.58	9.8	31.2	87.2	27.4	31.4	15.3	23480	79	18549	0	0	0	0	1	235	23	5400	55	12914.0	0	0	0	0	12	2817.6	0	0	9	2113.2	0	0	135000	1.2	75.0	66.5	7.34	35.5	84.5	19.4	19.7
33	1	F	S	2013-04-09 21:44:00	0	Pseudomonas aeruginosa	Pediatric ICU	2013	2.87	7.3	21.8	76.0	25.4	33.5	13.8	3070	33	1013	0	0	0	0	4	123	19	583	10	307.0	1	30.7	0	0	61	1872.7	0	0	5	153.5	0	0	81000	8.07	10.0	132.0	7.06	34.6	201.1	9.9	10.4
34	43	F	N	2013-04-10 11:23:41	0	Pantoea agglomerans	Emergency	2013	3.8	9.2	29.9	78.7	24.2	30.8	16.9	17640	94	16582	0	0	0	0	0	0	0	0	94	16581.6	0	0	0	0	4	705.6	0	0	2	352.8	0	0	279000	.	.	.	.	.	.	.	.
35	63	M	N	2013-04-10 00:30:00	0	Escherichia coli	Emergency	2013	.	.	.	.	.	.	.	.	.	.	.	.	.	.	.	.	.	.	.	.	.	.	.	.	.	.	.	.	.	.	.	.	.	1.07	89.0	34.6	7.41	45.2	71.6	27.1	29.3
36	48	M	S	2015-08-12 08:12:50	0	Campylobacter jejuni	Emergency	2015	3.1	9.8	29.3	94.5	31.6	33.4	16.9	9310	94	8751	0	0	0	0	0	0	24	2234	70	6517.0	0	0	0	0	4	372.4	0	0	2	186.2	0	0	40000	2.21	36.0	47.9	7.38	25.8	82.1	17.2	15.5
37	70	M	S	2013-04-14 20:50:00	0	Klebsiella pneumoniae	Emergency	2013	3.13	9.2	28.0	89.5	29.4	32.9	15.5	17740	80	14192	0	0	1	177	2	355	23	4080	54	9579.6	1	177.4	0	0	12	2128.8	0	0	7	1241.8	0	0	444000	1.42	58.0	.	7.28	45.4	107	19.8	21.8
38	40	F	N	03/12/2018 12:50:00	1	Staphylococcus epidermidis	Surgery Clinic	2018	3.63	11	34.2	94.2	30.3	32.2	14.7	22180	77	17079	0	0	2	444	1	222	14	3105	60	13308	0	0	0	0	18	3992.4	0	0	5	1109	0	0	419000	1027	95.8	28	.	.	.	.	.
39	47	M	N	2013-04-19 17:00:00	1	Staphylococcus aureus	General ICU	2013	3.2	10.8	31.3	97.8	33.8	34.5	13.3	12170	85	10344	0	0	0	0	1	122	2	243	82	9979.4	0	0	0	0	7	851.9	0	0	8	973.6	0	0	307000	1.33	65.0	33.9	7.39	46.8	131.7	26.8	29.1
40	80	F	S	2013-05-31 15:00:53	1	Enterococcus faecalis and Staphylococcus caprae	General ICU	2013	3.03	8.0	26.2	86.5	26.4	30.5	16.8	9770	55	5374	0	0	0	0	1	98	4	391	50	4885.0	18	1758.6	0	0	23	2247.0	0	0	4	390.8	0	0	222000	1.28	68.0	63.6	7.52	44.2	119.4	35.4	37
41	41	M	N	06/05/2015 20:35:00	1	Enterococcus faecalis	Emergency	2015	3.55	10.9	32.8	92.4	30.7	33.2	16.4	18100	90	16290	0	0	0	0	0	0	9	1629	81	14661.0	0	0	0	0	5	905.0	0	0	5	905	0	0	208000	.	.	.	7407	43.6	61.1	26.4	28.2
42	0	M	N	2013-05-14 00:31:25	0	Escherichia coli	Neonatal ICU	2013	3.99	14.0	39.7	99.5	35.1	35.3	16.0	7040	58	4083	0	0	0	0	0	0	11	774	47	3303.8	3	211.2	0	0	31	2182.4	0	0	8	563.2	0	0	140000	.	.	.	7.4	34.5	81.3	22.1	21.9
43	0	M	N	2013-05-30 10:00:00	1	Staphylococcus saprophyticus	Neonatal ICU	2013	2.72	8.8	26.5	97.4	32.4	33.2	17.5	27320	63	17212	0	0	0	0	0	0	1	273	62	16938.2	2	546.4	0	0	29	7922.8	0	0	6	1639.2	0	0	461000	.	.	.	.	.	.	.	.
44	57	M	S	2013-06-05 13:29:00	0	Klebsiella pneumoniae	General ICU	2013	2.88	8.3	23.2	80.6	28.8	35.8	15.7	7130	87	6203	0	0	0	0	1	71	8	570	78	5561.4	1	71.3	1	71.3	9	641.7	0	0	2	142.6	0	0	49000	1.25	70.0	40.4	7.32	48.1	109.1	22.8	25.3
45	49	M	S	2013-05-26 18:45:00	1	Staphylococcus aureus	Emergency	2013	2.19	7.7	21.9	100.0	35.2	35.2	13.0	27570	91	25089	0	0	0	0	0	0	63	17369	28	7719.6	1	275.7	0	0	2	551.4	0	0	6	1654.2	0	0	284000	1.79	44.0	42.4	7.29	19.1	79.7	11.7	9.4
46	0.4	M	N	2013-09-09 09:30:59	0	Burkholderia cepacia	Neonatal ICU	2013	3.16	9.0	27.5	87.0	28.5	32.7	15.1	8040	64	5146	0	0	0	0	1	80	17	1367	46	3698.4	1	80.4	1	80.4	21	1688.4	0	0	13	1045.2	0	0	345000	.	.	.	7.4	42.6	125.1	25.7	27.2
47	0.2	M	N	2013-07-26 09:30:00	0	Klebsiella oxytoca	Neonatal ICU	2013	4.58	12.9	37.6	82.1	28.2	34.3	16.1	8710	64	5574	0	0	0	0	0	0	4	348	60	5226.0	1	87.1	0	0	32	2787.2	0	0	3	261.3	0	0	330000	.	.	.	7.44	35.4	60.7	24.7	24.8
48	2	M	N	2015-04-02 11:00:00	1	Staphylococcus epidermidis	Neonatal ICU	2015	3.62	11.9	33.5	92.5	32.9	35.5	16.1	9810	84	8240	0	0	0	0	0	0	21	2060	63	6180.0	1	98.1	0	0	10	981.0	0	0	5	490.5	0	0	213000	.	.	.	7.44	24.8	121.8	19.5	17.2
49	82	F	S	2013-05-27 17:30:00	1	Staphylococcus haemolyticus	General ICU	2013	4.15	11.3	33.8	81.4	27.2	33.4	17.8	17460	90	15714	0	0	0	0	0	0	0	0	90	15714.0	1	174.6	0	0	5	873.0	0	0	4	698.4	0	0	260000	.	.	.	7.39	33.4	348.3	21.3	21
50	74	F	N	05/12/2018 11:20:05	1	Staphylococcus aureus	Emergency	2018	5.17	14.2	41.9	81	27.5	33.9	19.9	9330	60	5598	0	0	0	0	0	0	0	0	60	5598	0	0	0	0	33	3078.9	0	0	7	653.1	0	0	242000	1213	71.3	27.9	7166	45.7	93.4	14.9	17.3
51	32	F	N	2017-09-17 11:45:00	0	Acinetobacter baumannii	Medical Clinic	2017	5.15	14.3	43.5	84.5	27.8	32.9	14.2	2550	41	1046	0	0	0	0	0	0	3	76	38	969.0	20	510.	0	0	37	943.5	0	0	2	51	0	0	168000	.	.	.	.	.	.	.	.
52	51	M	S	2013-06-09 14:30:00	0	Escherichia coli	Emergency	2013	1.28	5.2	15.3	119.5	40.6	34.0	18.3	21010	92	19329	0	0	2	420	5	1050	23	4832	62	13026.2	1	210.1	0	0	5	1050.5	0	0	2	420.2	0	0	144000	.	.	.	7.13	45.7	137.5	14	16.1
53	74	F	S	2013-07-01 13:00:00	0	Pseudomonas aeruginosa	General ICU	2013	2.93	8.9	26.5	90.4	30.4	33.6	12.9	47230	92	43452	0	0	1	472	2	945	2	945	87	41090.1	0	0	0	0	3	1416.9	0	0	5	2361.5	0	0	147000	.	.	39.6	7.41	38.2	146.9	24.2	24.9
54	55	M	S	2013-07-03 14:30:00	0	Acinetobacter baumannii	General ICU	2013	2.34	7.4	22.6	96.6	31.6	32.7	24.1	1220	68	830	0	0	0	0	16	195	25	305	27	329.4	1	12.2	1	12.2	27	329.4	0	0	3	36.6	0	0	48000	2.22	35.0	56.1	7.3	46	74.5	21.5	23.6
55	0	M	N	2013-05-05 22:56:57	1	Staphylococcus epidermidis	Neonatal ICU	2013	2.93	8.8	25.7	87.7	30.0	34.2	16.9	5530	34	1880	0	0	0	0	0	0	7	387	27	1493.1	6	331.8	0	0	40	2212.0	0	0	20	1106	0	0	494000	.	.	.	7453	28.6	78.6	21.8	20.6
56	69	M	S	2013-07-10 17:00:00	0	Achromobacter spp. and Burkholderia cepacia	General ICU	2013	3.69	9.3	30.8	83.5	25.2	30.2	17.9	15740	98	15425	0	0	0	0	0	0	4	630	94	14795.6	0	0	0	0	1	157.4	0	0	1	157.4	0	0	366000	1.76	46.0	39.7	7.29	38.1	259	18.3	19
57	24	M	N	2013-10-19 09:10:36	0	Pseudomonas aeruginosa	Medical Clinic	2013	3.53	10.8	31.1	88.1	30.6	34.7	15.7	8970	72	6458	0	0	0	0	0	0	0	0	72	6458.4	2	179.4	1	89.7	19	1704.3	0	0	6	538.2	0	0	499000	1.2	75.0	36.8	.	.	.	.	.
58	75	F	S	2013-11-14 13:39:00	0	Citrobacter freundii	Emergency	2013	4.38	11.7	34.6	79.0	26.7	33.8	15.1	11110	85	9444	0	0	0	0	0	0	9	1000	76	8443.6	0	0	0	0	7	777.7	0	0	8	888.8	0	0	118000	.	.	.	7.45	27.3	78.2	21.1	19.4
59	34	M	S	2013-07-31 15:30:00	0	Escherichia coli	Emergency	2013	3.29	9.8	27.4	83.3	29.8	35.8	14.0	3020	61	1842	0	0	4	121	9	272	24	725	24	724.8	1	30.3	0	0	26	785.2	7	211.4	5	151	0	0	40000	.	.	.	.	.	.	.	.
60	0	M	N	2013-08-06 12:30:00	1	Staphylococcus epidermidis	Neonatal ICU	2013	3.93	13.5	39.9	101.5	34.4	33.8	17.5	7400	59	4366	0	0	0	0	0	0	4	296	55	4070.0	1	74.0	0	0	32	2368.0	0	0	8	592	0	0	268000	.	.	.	7.3	36.5	70.3	17.9	18.3
61	32	F	N	2013-09-16 16:00:00	0	Pseudomonas aeruginosa	General ICU	2013	2.44	6.4	20.8	85.2	26.2	30.8	16.6	22830	81	18492	0	0	1	228	1	228	29	6621	50	11415.0	4	913.2	0	0	10	2283.0	0	0	5	1141.5	0	0	375000	.	.	.	7.25	73.2	154	27.9	33.3
62	18	M	N	2013-08-15 13:45:00	1	Staphylococcus aureus	Emergency	2013	4.31	13.1	37.0	85.8	30.4	35.4	13.6	9150	87	7960	0	0	0	0	3	274	30	2745	54	4941.0	1	91.5	0	0	8	732.0	0	0	4	366	0	0	148000	.	.	.	7.4	36.6	140.6	23.1	23.3
63	28	F	S	09/09/2018 09:00:00	0	Acinetobacter baumannii	Medical Clinic	2018	4.79	14.2	42	87.7	29.6	33.8	14.9	54980	94	51681	0	0	0	0	0	0	12	6598	82	45083.6	0	0	0	0	2	1099.6	0	0	4	2199.2	0	0	307000	.	.	.	7.46	38.2	62.2	28.3	29
64	26	F	N	2015-06-29 11:40:27	1	Streptococcus pneumoniae	Emergency	2015	4.28	12.6	37.8	88.3	29.4	33.3	12.6	32670	94	30710	0	0	0	0	1	327	17	5554	76	24829.2	0	0	0	0	3	980.1	0	0	3	980.1	0	0	339000	1.71	48.0	32.9	7.29	35.4	106.7	17.5	17.7
65	50	M	N	2014-12-11 17:58:00	1	Staphylococcus aureus	Emergency	2014	3.32	7.4	24.2	72.9	22.3	30.6	16.6	10440	76	7934	0	0	0	0	0	0	3	313	73	7621.2	3	313.0	0	0	16	1670.4	0	0	5	522	0	0	337000	.	.	.	.	.	.	.	.
66	0	F	N	2013-09-19 18:41:00	1	Staphylococcus epidermidis	Neonatal ICU	2013	4.6	15.7	44.9	97.6	34.1	35.0	16.2	9920	61	6051	0	0	0	0	0	0	10	992	51	5059.2	6	595.2	0	0	28	2777.6	0	0	5	496	0	0	253000	.	.	.	7.38	42.1	147	23.9	25.4
67	61	F	N	2013-09-28 16:12:00	1	Enterococcus faecalis	General ICU	2013	3.5	10.2	30.5	87.1	29.1	33.4	13.4	14920	81	12085	0	0	0	0	0	0	0	0	81	12085.2	1	149.2	1	149.2	10	1492.0	0	0	7	1044.4	0	0	381000	.	.	.	7.48	34.9	99.3	26.7	26.6
68	52	M	N	2013-09-19 23:21:00	0	Pseudomonas aeruginosa	Emergency	2013	5.56	12.7	39.5	71.0	22.8	32.2	21.3	10800	92	9936	0	0	0	0	0	0	1	108	91	9828.0	0	0	0	0	3	324.0	0	0	5	540	0	0	328000	1.57	53.0	38.2	7.4	42.6	115.4	25.4	26.9
69	0	M	N	2013-01-09 13:23:00	0	Enterobacter cloacae	Neonatal ICU	2013	.	.	.	.	.	.	.	.	.	.	.	.	.	.	.	.	.	.	.	.	.	.	.	.	.	.	.	.	.	.	.	.	.	.	.	.	.	.	.	.	.
70	9	F	S	2013-09-22 15:15:00	1	Streptococcus pneumoniae	Pediatric ICU	2013	3.02	9.3	27.4	90.7	30.8	33.9	13.9	1180	71	838	0	0	0	0	5	59	51	602	15	177.0	0	0	0	0	25	295.0	0	0	4	47.2	0	0	417000	.	.	.	7.52	42.5	52.5	34.1	35.7
71	74	M	N	2013-09-27 12:45:00	1	Streptococcus bovis	Emergency	2013	4.4	13.6	39.9	90.7	30.9	34.1	13.5	12450	73	9088	0	0	0	0	0	0	3	374	70	8715.0	8	996.0	0	0	13	1618.5	0	0	6	747	0	0	229000	.	.	.	.	.	.	.	.
72	49	M	S	2017-04-21 10:45:00	1	Streptococcus pyogenes	Emergency	2017	3.23	10.5	29.6	91.6	32.5	35.5	17.8	17450	93	16228	0	0	0	0	0	0	1	174	92	16054.0	1	174.0	0	0	3	523.5	0	0	3	523.5	0	0	81000	1.86	35.3	35.7	7.49	22.6	64.2	20.5	17.7
73	63	M	N	2013-11-11 13:41:00	0	Acinetobacter baumannii	General ICU	2013	3.16	9.2	26.9	85.1	29.1	34.2	15.1	20330	59	11995	0	0	0	0	1	203	8	1626	50	10165.0	17	3456.1	0	0	15	3049.5	0	0	9	1829.7	0	0	493000	.	.	.	7396	40.5	99.3	24.5	25.6
74	63	M	S	2014-02-14 10:31:00	1	Enterococcus faecalis	General ICU	2014	2.76	7.6	23.5	85.1	27.5	32.3	20.4	47280	94	44443	0	0	0	0	1	473	22	10402	71	33568.8	1	472.8	0	0	2	445.6	0	0	3	1418.4	0	0	237000	.	.	.	7.37	36.2	72.1	24.8	25.1
75	0	M	N	2013-11-01 16:07:00	1	Staphylococcus epidermidis	Neonatal ICU	2013	3.91	10.9	31.5	80.6	27.9	34.6	16.9	5670	55	3118	0	0	0	0	0	0	29	1644	26	1474.2	1	56.7	0	0	40	2268.0	0	0	4	226.8	0	0	175000	.	.	.	7.39	29.4	123.2	19.5	18.4
76	0	F	N	2013-10-24 16:05:00	0	Rhizobium radiobacter	Neonatal ICU	2013	4.16	13.4	39.0	93.8	32.2	34.4	16.6	10140	76	7706	0	0	0	0	1	101	9	913	66	6692.4	2	202.8	0	0	12	1216.8	0	0	10	1014	0	0	226000	.	.	.	7.41	32.8	110.5	21.8	21.2
77	63	M	S	2013-11-04 11:00:00	0	Klebsiella pneumoniae	General ICU	2013	3.79	11.1	31.6	83.4	29.3	35.1	17.4	62110	86	53415	2	1242	4	2484	5	3106	13	8074	62	38508.2	2	1242.2	1	621.1	7	4347.7	0	0	3	1863.3	1	621	9000	.	.	116.2	7.3	23	74	13.8	11.7
78	52	M	S	2013-11-13 11:28:00	0	Escherichia coli	Medical Clinic	2013	2.17	6.6	18.4	84.8	30.4	35.9	23.4	16680	93	15512	0	0	0	0	0	0	7	1168	86	14344.8	0	0	0	0	5	834.0	0	0	2	333.6	0	0	68000	.	.	.	.	.	.	.	.
79	73	M	S	2015-11-19 14:53:59	1	Staphylococcus aureus	Emergency	2015	4.96	14.5	45.5	91.7	29.2	31.9	14.8	2650	78	2067	0	0	1	26	2	53	11	292	64	1696.0	0	0	0	0	15	397.5	0	0	7	185.5	0	0	132000	1.51	56.0	33.9	7.34	35.2	60.6	19.2	19.4
80	83	M	N	2013-11-06 17:05:00	0	Haemophilus influenzae	Emergency	2013	5.24	14.5	44.5	84.9	27.7	32.6	15.0	19720	87	17156	0	0	0	0	0	0	5	986	82	16170.4	1	197.2	0	0	6	1183.2	0	0	6	1183.2	0	0	273000	.	.	.	7.29	60.8	62.3	24.7	30.1
81	55	M	N	2014-01-04 08:15:00	1	Staphylococcus aureus	Emergency	2014	.	.	.	.	.	.	.	.	.	.	.	.	.	.	.	.	.	.	.	.	.	.	.	.	.	.	.	.	.	.	.	.	.	.	.	.	.	.	.	.	.
82	0	M	N	2013-11-19 10:30:00	0	Klebsiella pneumoniae	Pediatrics	2013	5.36	19.6	55.6	103.7	36.6	35.3	21.6	9540	80	7632	0	0	0	0	2	191	10	954	68	6487.2	1	95.4	0	0	13	1240.2	0	0	6	572.4	0	0	41000	.	.	.	7.42	31.7	67.6	22.3	21.1
83	62	F	S	2013-11-16 16:10:00	1	Staphylococcus aureus	General ICU	2013	3.65	10.8	31.5	86.3	29.6	34.3	16.2	15160	74	11218	1	152	1	152	5	758	9	1364	58	8792.8	1	151.6	1	151.6	9	1364.4	0	0	15	2274	0	0	238000	.	.	.	7.5	30.8	62.8	25.3	24.4
84	28	F	N	2014-07-30 04:59:00	1	Enterococcus faecalis	Medical Clinic	2014	.	.	.	.	.	.	.	.	.	.	.	.	.	.	.	.	.	.	.	.	.	.	.	.	.	.	.	.	.	.	.	.	.	.	.	.	.	.	.	.	.
85	1	M	S	2013-11-23 06:30:00	1	Streptococcus pneumoniae	Pediatric ICU	2013	3.73	7.8	24.5	65.7	20.9	31.8	18.1	9310	72	6703	0	0	0	0	0	0	35	3258	37	3444.7	1	93.1	0	0	21	1955.1	0	0	6	558.6	0	0	259000	.	.	.	7.3	22.3	141.1	13.1	11.2
86	57	F	N	2014-04-07 15:08:00	1	Staphylococcus aureus	General ICU	2014	2.58	7.2	22.5	87.2	27.9	32.0	16.7	14880	81	12053	0	0	0	0	2	298	14	2083	65	9672.0	4	595.2	0	0	8	1190.4	0	0	7	1041.6	0	0	306000	.	.	.	7.42	43.1	106.9	27.4	28.9
87	71	M	N	2013-12-08 09:00:00	1	Staphylococcus epidermidis	General ICU	2013	4.58	13.6	42.0	91.7	29.7	32.4	14.9	10060	91	9155	0	0	0	0	0	0	10	1006	81	8148.6	1	100.6	0	0	3	301.8	0	0	5	503	0	0	71000	.	.	.	7.45	41	106.5	28.4	29.6
88	52	M	N	2013-12-04 03:46:00	0	Acinetobacter baumannii	Emergency	2013	1.91	6.5	18.6	97.4	34.0	34.9	15.9	7330	80	5864	0	0	0	0	0	0	1	73	79	5790.7	1	73.3	0	0	9	659.7	0	0	10	733	0	0	67000	.	.	.	7.44	32.9	118.5	23.3	23.1
89	0	M	N	2014-01-04 17:30:00	0	Serratia marcescens	Neonatal ICU	2014	3.52	10.7	29.8	84.7	30.4	35.9	15.9	14690	50	7345	0	0	0	0	0	0	3	441	47	6904.3	3	440.7	0	0	38	5582.2	0	0	9	1322.1	0	0	195000	.	.	.	.	.	.	.	.
90	0	M	N	2014-01-05 12:08:00	1	Enterococcus faecalis	Neonatal ICU	2014	3.5	10.1	28.5	81.4	28.9	35.4	17.5	9320	50	4660	0	0	0	0	0	0	5	466	45	4194.0	13	1211.6	1	93.2	21	1957.2	0	0	15	1398	0	0	128000	.	.	.	7.32	46.5	54.5	22.3	24.6
91	0	M	N	2013-12-31 11:00:00	0	Enterobacter cloacae	Pediatrics	2013	4.83	12.6	37.0	76.6	26.1	34.1	13.2	21510	90	19359	0	0	0	0	4	860	36	7744	50	10755.0	1	215.1	0	0	8	1720.8	0	0	1	215.1	0	0	367000	.	.	.	.	.	.	.	.
92	62	F	S	2014-04-20 22:00:00	0	Escherichia coli	Emergency	2014	2.02	7.0	22.6	111.9	34.7	31.0	16.9	1810	67	1213	0	0	21	380	19	344	17	308	10	181.0	6	108.6	0	0	25	452.5	0	0	2	36.2	0	0	39000	2.64	30.0	72.7	6.81	50	24.3	6	9.1
93	68	F	S	2015-10-21 07:31:06	0	Pseudomonas aeruginosa	Medical Clinic	2015	.	.	.	.	.	.	.	.	.	.	.	.	.	.	.	.	.	.	.	.	.	.	.	.	.	.	.	.	.	.	.	.	.	1.11	85.0	53.8	.	.	.	.	.
94	67	F	N	2014-11-08 16:04:00	0	Escherichia coli	Medical Clinic	2014	2.94	7.9	24.1	82.0	26.9	32.8	16.2	5650	85	4802	0	0	0	0	0	0	0	0	85	4802.5	0	0	0	0	14	791.0	0	0	1	56.5	0	0	203000	.	.	.	7.4	28.4	159.7	19	17.9
95	21	M	N	2014-03-14 13:26:00	0	Acinetobacter baumannii	General ICU	2014	3.21	8.3	27.6	86.0	25.9	30.1	19.5	18130	76	13779	0	0	2	363	6	1088	18	3263	50	9065.0	0	0	1	181.3	14	2538.2	0	0	9	1631.7	0	0	214000	1.65	48.0	42.7	6.92	83.2	85.1	11.7	18.5
96	22	M	N	2014-07-17 11:00:00	1	Staphylococcus aureus	Surgery Clinic	2014	2.83	8.5	24.4	86.2	30.0	34.8	15.3	9720	86	8359	0	0	0	0	0	0	0	0	86	8359.2	3	291.6	0	0	6	583.2	0	0	5	486	0	0	172000	1.1	85.0	50.6	.	.	.	.	.
97	22	M	N	2014-02-06 14:00:00	1	Staphylococcus aureus	General ICU	2014	2.82	8.1	24.1	85.5	28.7	33.6	15.9	10600	73	7738	0	0	0	0	1	106	1	106	71	7526.0	8	848.0	0	0	10	1060.0	0	0	9	954	0	0	301000	1.14	81.0	44.7	7.42	36.4	169.4	24.1	24.5
98	26	M	N	2014-01-01 19:30:00	1	Staphylococcus aureus	Emergency	2014	5.23	13.7	39.6	75.7	26.2	34.6	13.6	16580	79	13098	0	0	0	0	0	0	3	497	76	12600.8	1	165.8	0	0	12	1989.6	0	0	8	1326.4	0	0	190000	.	.	.	.	.	.	.	.
99	0	F	N	2014-01-05 16:08:00	0	Morganella morganii	Neonatal ICU	2014	3.8	13.1	36.5	96.1	34.5	35.9	15.8	10950	54	5913	0	0	0	0	1	110	23	2518	30	3285.0	1	109.5	0	0	20	3285.0	0	0	15	1642.5	0	0	185000	.	.	.	7.38	27.1	47.5	18	16.4
100	54	F	S	01/09/2018 06:29:00	0	Klebsiella pneumoniae	Medical Clinic	2018	3.02	9	25.7	85.1	29.8	35	18.6	18150	92	16698	0	0	0	0	0	0	2	363	90	16335	0	0	0	0	5	907.5	0	0	3	544.5	0	0	152000	1354	58.1	40.2	7375	30.2	197.9	18.8	18.1
101	39	M	S	14/08/2018 14:31:00	0	Pseudomonas putida	Emergency	2018	3.35	11.2	34.1	101.8	33.4	32.8	14.7	7650	80	6120	0	0	0	0	0	0	1	76	79	6043.5	0	0	0	0	17	1300.5	0	0	3	229.5	0	0	90000	1407	54.7	43.2	6978	58.4	79.8	10.8	14.8
102	43	F	S	2014-01-22 08:30:00	0	Enterobacter cloacae and Klebsiella pneumonie	Emergency	2014	3.37	9.8	30.7	91.1	29.1	31.9	17.4	14530	93	13513	0	0	0	0	0	0	26	3778	67	9735.1	1	145.3	0	0	4	581.2	0	0	2	290.6	0	0	60000	.	.	.	7.15	36.9	149.2	12.7	13.4
103	70	M	N	2016-03-15 23:58:00	1	Streptococcus constellatus	Emergency	2016	4.2	14.1	39.3	93.6	33.6	35.9	12.5	12700	87	11049	0	0	0	0	0	0	18	2286	69	8763.0	1	127.0	0	0	6	762.0	0	0	6	762	0	0	119000	1.08	88.0	28.8	7.43	29	73.8	21.5	20
104	48	M	N	24/10/2018 11:46:38	0	Achromobacter spp.	Medical Clinic	2018	2.73	5.9	18.9	69.2	21.6	31.2	25.1	9260	91	8427	0	0	0	0	0	0	5	463	86	7963.6	0	0	0	0	5	463	0	0	4	370.4	0	0	119000	1212	69.7	.	.	.	.	.	.
105	73	M	N	2017-12-21 02:48:01	0	Escherichia coli	Emergency	2017	4.14	9.8	29.8	72.0	23.7	32.9	15.4	24240	86	20846	0	0	0	0	0	0	0	0	86	20846.4	0	0	0	0	10	2424.0	0	0	4	969.6	0	0	260000	.	.	.	7.43	21.7	80.1	17.5	14.8
106	64	F	S	2014-02-18 17:12:00	0	Escherichia coli and Klebsiella pneumonie	Emergency	2014	4.07	9.8	30.8	65.7	24.2	31.8	20.3	5500	88	4840	0	0	0	0	12	660	33	1815	43	2365.0	0	0	0	0	11	605.0	0	0	1	55	0	0	20000	1.68	47.0	42.2	7.23	34	93.8	14.6	14.8
107	73	F	S	2014-03-15 19:30:00	0	Pseudomonas aeruginosa	Emergency	2014	3.44	10.8	31.1	90.4	31.4	34.7	16.4	31190	97	30254	0	0	0	0	0	0	36	11228	61	19025.9	0	0	0	0	2	623.8	0	0	1	311.9	0	0	26000	.	.	.	7.18	22.8	119.9	10.5	8.9
108	69	M	S	2015-12-09 08:16:50	1	Staphylococcus aureus	Emergency	2015	.	.	.	.	.	.	.	.	.	.	.	.	.	.	.	.	.	.	.	.	.	.	.	.	.	.	.	.	.	.	.	.	.	.	.	.	.	.	.	.	.
109	57	M	S	2014-03-12 18:52:00	0	Pseudomonas aeruginosa	Surgery Clinic	2014	3.11	8.9	25.8	83.0	28.6	34.5	22.1	13390	94	12587	0	0	1	134	3	402	30	4017	60	8034.0	0	0	0	0	4	535.6	0	0	2	267.8	0	0	109000	.	.	.	7.11	30.8	122.5	10.5	10.3
110	21	F	N	2014-03-24 14:39:59	1	Staphylococcus epidermidis	General ICU	2014	4.22	12.0	37.5	88.9	28.4	32.0	14.2	11880	70	8316	0	0	0	0	0	0	1	119	69	8197.2	1	118.8	0	0	21	2494.8	0	0	8	950.4	0	0	260000	.	.	.	7.41	42.4	99.2	26.1	27.6
111	5	M	S	31/03/2014 14:13:00	1	Staphylococcus aureus	Emergency	2014	4.41	12.2	34.2	77.6	27.7	35.7	13.0	1450	79	1146	0	0	2	29	7	102	46	667	24	348.0	2	29.0	0	0	15	217.5	0	0	4	58	0	0	97000	2.1	38.0	47.0	7173	46.3	100.2	15.4	17.7
112	65	F	N	2014-06-11 10:09:00	0	Klebsiella pneumoniae E Pseudomonas aeruginosa	Emergency	2014	3.49	10.4	30.9	88.5	29.8	33.7	15.5	10700	84	8968	0	0	0	0	3	321	33	3531	48	5136.0	0	0	0	0	4	428.0	0	0	12	1284	0	0	152000	.	.	.	7.35	44.1	83.2	23.4	25.2
113	0	F	N	2014-04-03 17:30:00	1	Staphylococcus aureus	Emergency	2014	2.76	8.4	24.6	89.1	30.4	34.1	15.3	15920	46	7323	0	0	0	0	0	0	3	478	43	6845.6	1	159.2	1	159.2	46	7323.2	0	0	6	955.2	0	0	606000	.	.	.	.	.	.	.	.
114	50	M	N	2014-04-11 23:11:00	0	Klebsiella pneumoniae	Emergency	2014	4.14	13.9	39.6	95.7	33.6	35.1	13.0	7130	96	6845	0	0	0	0	2	143	46	3280	48	3422.4	1	71.3	0	0	2	142.6	0	0	1	71.3	0	0	106000	.	.	.	7.41	30.1	59.3	20.7	19.6
115	17	M	N	2014-06-11 11:00:00	0	Klebsiella oxytoca	Surgery Clinic	2014	4.26	10.8	33.5	78.6	25.4	32.2	15.2	11980	63	7547	0	0	0	0	0	0	5	599	58	6948.4	3	359.4	0	0	26	3114.8	0	0	8	958.4	0	0	617000	.	.	.	.	.	.	.	.
116	83	M	S	19/05/2014 13:38:00	0	Acinetobacter baumannii	General ICU	2014	3.34	9.6	28.7	85.9	27.8	32.4	15.1	10700	81	8667	0	0	0	0	0	0	8	856	73	7811.0	1	107.0	0	0	10	1070.0	0	0	8	856	0	0	242000	.	.	.	.	.	.	.	.
117	83	M	S	2014-06-27 12:08:00	0	Morganella morganii	General ICU	2014	2.51	7.2	22.1	88.0	28.7	32.6	16.6	16950	77	13052	0	0	0	0	0	0	16	2712	61	10339.5	1	169.5	0	0	12	2034.0	0	0	10	1695	0	0	501000	.	.	.	7.39	37.6	100.8	22.6	23.2
118	0.1	M	N	2014-04-29 17:00:00	1	Staphylococcus epidermidis	Pediatric ICU	2014	4.12	12.6	36.3	88.1	30.6	34.7	15.6	7770	36	2797	0	0	0	0	0	0	0	0	36	2797.2	3	233.1	1	77.7	50	3885.0	0	0	10	777	0	0	333000	.	.	.	7.32	39.6	103.2	20.2	21.2
119	77	F	N	19/05/2014 13:37:00	0	Acinetobacter baumannii	General ICU	2014	3.68	10.3	31.6	85.9	28.0	32.6	15.6	13410	75	10058	0	0	1	134	1	134	4	536	69	9252.9	6	804.6	0	0	13	1743.3	0	0	6	804.6	0	0	322000	.	.	.	7475	39.1	106.1	28.9	29.7
120	0.1	F	N	2014-06-24 14:21:00	1	Enterococcus faecalis E Staphylococcus epidermidis	Neonatal ICU	2014	3.05	9.0	26.6	87.2	29.5	33.8	14.3	13640	63	8593	0	0	0	0	0	0	16	2182	47	6410.8	5	682.0	0	0	15	2046.0	0	0	17	2318.8	0	0	117000	.	.	.	7.44	30	89.8	21.7	20.8
121	0	F	N	21/05/2014 17:45:00	1	Staphylococcus epidermidis	Neonatal ICU	2014	3.21	10.0	28.2	87.9	31.2	35.5	15.6	22200	75	16650	0	0	0	0	1	222	7	1554	67	14874.0	3	666.0	0	0	16	3552.0	0	0	6	1332	0	0	289000	.	.	.	7373	24.4	101.1	16.6	14.6
122	40	M	S	2016-04-21 13:29:43	1	Staphylococcus aureus	General ICU	2016	2.99	8.5	27.8	93.0	28.4	30.6	24.3	30620	86	26333	0	0	0	0	0	0	0	0	86	26333.2	0	0	0	0	6	1837.2	0	0	8	2449.6	0	0	145000	.	.	.	7.46	46.1	32.8	31.1	33.7
123	0.9	M	N	2014-05-16 11:17:00	1	Streptococcus pneumoniae	Pediatrics	2014	3.53	7.4	22.2	62.9	21.0	33.3	19.0	3290	69	2270	0	0	0	0	1	33	24	790	44	1447.6	0	0	0	0	27	888.3	0	0	4	131.6	0	0	381000	.	.	.	7.41	24.6	102.5	17.8	16
124	53	M	N	14/06/2014 20:28:00	0	Acinetobacter spp.	Surgery Clinic	2014	3.02	8.4	25.2	83.4	27.8	33.3	14.0	5620	85	4777	0	0	1	56	2	112	18	1012	64	3596.8	1	56.2	0	0	10	562.0	0	0	4	224.8	0	0	61000	.	.	.	7494	30.5	59.6	25	24.2
125	1	M	N	2015-04-13 17:15:00	0	Klebsiella pneumoniae	Pediatric ICU	2015	3.92	9.0	27.6	70.4	23.0	32.6	21.1	15900	74	11766	0	0	0	0	0	0	11	1749	63	10017.0	1	159.0	0	0	14	2226.0	0	0	11	1749	0	0	17000	1.35	64.0	42.8	7.27	49.9	91.5	20.8	23.5
126	2	M	N	2016-09-08 08:00:00	1	Staphylococcus aureus	Pediatrics	2016	5.3	13.0	40.7	76.8	24.5	31.9	16.6	6960	61	4246	0	0	0	0	0	0	5	348	56	3897.6	1	69.6	0	0	30	2088.0	0	0	8	556.8	0	0	91000	.	.	.	.	.	.	.	.
127	67	F	S	2014-05-22 13:41:00	1	Staphylococcus aureus	Emergency	2014	4.17	12.2	36.1	86.6	29.3	33.8	15.0	10030	81	8124	0	0	0	0	0	0	0	0	81	8124.3	0	0	1	100.3	12	1203.6	0	0	6	601.8	0	0	341000	1.16	79.0	33.6	7.45	37.4	117.3	26.6	27
128	9	M	N	2014-06-01 12:58:00	0	Enterobacter cloacae	Pediatrics	2014	.	.	.	.	.	.	.	.	.	.	.	.	.	.	.	.	.	.	.	.	.	.	.	.	.	.	.	.	.	.	.	.	.	.	.	.	.	.	.	.	.
129	62	F	N	2014-06-22 12:13:00	1	Staphylococcus aureus	Medical Clinic	2014	4.03	11.0	35.6	88.3	27.3	30.9	14.9	14670	79	11589	0	0	0	0	0	0	0	0	79	11589.3	3	440.1	0	0	9	1320.3	0	0	9	1320.3	0	0	313000	.	.	.	.	.	.	.	.
130	3	M	N	2014-06-12 15:34:00	0	Enterobacter cloacae	Pediatrics	2014	.	.	.	.	.	.	.	.	.	.	.	.	.	.	.	.	.	.	.	.	.	.	.	.	.	.	.	.	.	.	.	.	.	.	.	.	.	.	.	.	.
131	0	M	N	2014-06-11 18:44:00	1	Staphylococcus aureus	Pediatric ICU	2014	2.92	9.4	26.4	90.4	32.2	35.6	18.4	37780	75	28335	2	756	5	1889	6	2267	21	7934	41	15489.8	2	755.6	0	0	12	4533.6	0	0	11	4155.8	0	0	179000	.	.	.	7.36	39.2	60.9	22.1	23
132	0.3	F	N	2014-06-11 09:45:00	0	Burkholderia cepacia	Emergency	2014	4.5	13.0	38.4	85.3	28.9	33.9	14.8	14380	56	8053	0	0	0	0	0	0	3	431	53	7621.4	0	0	1	143.8	33	4745.4	0	0	10	1438	0	0	475000	.	.	.	7.34	51.5	38.4	24.4	28.3
133	62	M	N	2014-06-16 11:46:00	0	Escherichia coli	Surgery Clinic	2014	4.13	12.0	36.7	86.4	29.1	33.6	16.2	22440	86	19298	0	0	1	224	1	224	17	3815	67	15034.8	1	224.4	0	0	8	1795.2	0	0	5	1122	0	0	255000	.	.	.	.	.	.	.	.
134	20	M	N	07/07/2014 19:40:00	0	Pseudomonas aeruginosa	General ICU	2014	3.86	10.6	31.5	81.6	27.5	33.7	15.7	20850	75	15638	0	0	0	0	0	0	2	417	73	15220.5	5	1042.5	0	0	14	2919.0	0	0	6	1251	0	0	353000	.	.	.	7457	34.8	63	25.3	25.3
135	60	F	N	2016-01-10 14:47:12	0	Proteus mirabilis	Medical Clinic	2016	2.13	6.7	21.4	100.5	31.5	31.3	19.0	7710	92	7093	0	0	0	0	0	0	29	2236	63	4857.3	1	77.1	0	0	4	308.4	0	0	3	231.3	0	0	73000	.	.	.	7.46	22.8	89.4	19	16.8
136	87	F	S	6/23/2014 23:09	0	Escherichia coli	Emergency	2014	2.54	7.9	23.3	91.7	31.1	33.9	14.0	47110	88	41457	0	0	1	471	1	471	4	1884	82	38630.2	0	0	0	0	5	2355.5	0	0	7	3297.7	0	0	321000	1.27	69.0	43.5	7.22	32.9	73.3	13.9	13.9
137	53	F	N	2014-07-31 18:08:00	0	Pseudomonas putida	Surgery Clinic	2014	.	.	.	.	.	.	.	.	.	.	.	.	.	.	.	.	.	.	.	.	.	.	.	.	.	.	.	.	.	.	.	.	.	.	.	.	.	.	.	.	.
138	90	M	N	2014-07-08 08:00:00	1	Staphylococcus epidermidis	Emergency	2014	3.59	10.7	31.8	88.6	29.8	33.6	13.1	8710	75	6532	0	0	0	0	0	0	10	871	65	5661.5	1	87.1	0	0	10	871.0	0	0	14	1219.4	0	0	150000	.	.	.	7.44	34	134.1	24.1	23.8
139	80	M	N	2014-07-31 12:16:00	0	Enterobacter cloacae	General ICU	2014	3.63	10.0	31.4	86.5	27.5	31.8	16.4	8870	74	6564	0	0	0	0	1	89	3	266	70	6209.0	6	532.2	1	88.7	12	1064.4	0	0	7	620.9	0	0	283000	.	.	.	7.41	39.2	86.5	24.8	25.6
140	62	M	N	2016-11-10 17:30:46	1	Staphylococcus aureus	Medical Clinic	2016	2.65	9.0	26.2	98.9	34.0	34.4	14.7	12410	63	7818	0	0	0	0	1	124	21	2606	41	5088.1	6	744.6	0	0	18	2233.8	0	0	13	1613.3	0	0	52000	1.42	51.7	.	.	.	.	.	.
141	35	F	S	2014-07-21 08:45:00	0	Citrobacter freundii E Serratia marcescens	General ICU	2014	5.17	13.5	40.5	78.3	26.1	33.3	16.6	3590	83	2980	0	0	0	0	1	36	11	395	71	2548.9	1	35.9	1	35.9	13	466.7	0	0	2	71.8	0	0	50000	2.62	29.0	59.8	7.14	25	103	10.4	8.9
142	44	M	N	2014-07-27 15:30:00	1	Streptococcus viridans grupo	Emergency	2014	4.26	11.5	32.4	76.1	27.0	35.5	13.8	9830	91	8945	0	0	0	0	0	0	1	98	90	8847.0	1	98.3	0	0	6	589.8	0	0	2	196.6	0	0	161000	.	.	.	7.49	26.4	88.3	22.9	20.9
143	0	M	N	2014-08-21 13:21:00	0	Klebsiella pneumoniae	Neonatal ICU	2014	2.91	9.5	27.0	92.8	32.6	35.2	15.5	7740	70	5418	0	0	0	0	0	0	9	697	61	4721.0	4	309.6	0	0	20	1548.0	0	0	6	464.4	0	0	235000	.	.	.	7.47	26.6	143	21.6	19.8
144	16	F	N	2016-10-07 21:56:00	0	Escherichia coli	Emergency	2016	4.66	12.4	37.2	79.8	26.6	33.3	14.0	17460	88	15364	0	0	0	0	0	0	14	2444	74	12920.4	1	174.6	0	0	4	698.4	0	0	7	1222.2	0	0	57000	.	.	.	.	.	.	.	.
145	74	F	N	2014-08-14 17:51:00	1	Streptococcus viridans grupo	Emergency	2014	3.56	11.0	31.9	89.6	30.9	34.5	15.1	14980	92	13782	0	0	0	0	1	150	22	3296	69	10336.2	0	0	1	149.8	5	749.0	0	0	2	299.6	0	0	175000	.	.	.	7.43	26.8	55.9	20	18.3
146	71	F	N	02/04/2018 01:45:00	1	Staphylococcus aureus	Emergency	2018	4.83	13.2	43.4	89.9	27.3	30.4	14.3	19380	89	17248	0	0	0	0	0	0	5	969	84	16279.2	0	0	0	0	7	1356.6	0	0	4	775.2	0	0	207000	1063	88.1	26.2	7376	55.7	68.1	29.3	33.6
147	34	F	S	2015-05-19 13:16:02	1	Streptococcus pneumoniae	Emergency	2015	4.05	12.3	36.6	90.4	30.4	33.6	17.4	1030	63	649	0	0	0	0	0	0	7	72	56	576.8	1	10.3	0	0	30	309.0	0	0	6	61.8	0	0	106000	1.1	86.0	35.4	7.14	77.7	62.4	19.6	27.5
148	83	M	N	2017-09-23 10:45:00	0	Citrobacter koseri	Emergency	2017	3.02	9.5	27.8	92.1	31.5	34.2	13.0	9440	87	8213	0	0	0	0	0	0	4	378	83	7835.2	0	0	0	0	8	755.2	0	0	5	472	0	0	127000	1.27	63.7	.	7.4	25.1	77.4	17.8	15.9
149	1	F	N	2014-09-08 10:24:00	0	Haemophilus influenzae	Pediatric ICU	2014	5.27	13.1	38.5	73.1	24.9	34.0	20.1	7060	53	3742	0	0	0	0	0	0	9	635	44	3106.4	1	70.6	0	0	30	2118.0	0	0	16	1129.6	0	0	32000	.	.	.	7.47	29.8	67.4	23.5	22.2
150	64	M	N	21/06/2018 21:07:00	1	Staphylococcus aureus	Emergency	2018	3.88	11.8	35.6	91.8	30.4	33.1	13.7	27470	96	26371	0	0	0	0	0	0	0	0	96	26371.2	0	0	0	0	2	549.4	0	0	2	549.4	0	0	267000	.	.	.	.	.	.	.	.
151	65	M	N	2014-09-01 00:47:00	0	Escherichia coli	Emergency	2014	2.08	6.1	18.9	90.9	29.3	32.3	17.2	98490	5	4924	2	1970	1	985	1	985	0	0	1	984.9	1	984.9	0	0	3	2954.7	0	0	1	984.9	90	88641	113000	2.71	28.0	42.0	6.98	33	47.3	7.8	8.4
152	0	M	S	31/08/2014 19:19:00	1	Streptococcus agalactiae	Neonatal ICU	2014	.	.	.	.	.	.	.	.	.	.	.	.	.	.	.	.	.	.	.	.	.	.	.	.	.	.	.	.	.	.	.	.	.	.	.	.	7327	41.9	106.6	21.2	22.6
153	20	M	N	2014-09-04 01:26:00	1	Staphylococcus aureus	Emergency	2014	4.58	13.0	38.8	84.7	28.4	33.5	14.5	17200	87	14964	0	0	0	0	3	516	16	2752	68	11696.0	2	344.0	0	0	7	1204.0	0	0	4	688	0	0	164000	.	.	.	7.37	42.5	176.9	23.5	25.1
154	32	M	S	2014-10-01 11:56:00	0	Enterobacter cloacae	Medical Clinic	2014	.	.	.	.	.	.	.	.	.	.	.	.	.	.	.	.	.	.	.	.	.	.	.	.	.	.	.	.	.	.	.	.	.	.	.	.	.	.	.	.	.
155	23	F	N	2014-09-11 17:00:00	0	Stenotrophomonas maltophilia	Emergency	2014	2.91	7.8	24.5	84.2	26.8	31.8	21.0	8010	75	6008	0	0	0	0	0	0	5	400	70	5607.0	1	80.1	0	0	19	1521.9	0	0	5	400.5	0	0	63000	1.35	64.0	37.1	.	.	.	.	.
156	0.6	F	N	2014-09-20 12:00:00	1	Staphylococcus aureus	Pediatrics	2014	3.76	10.6	29.8	79.3	28.2	35.6	13.8	18560	63	11693	0	0	0	0	0	0	7	1299	56	10393.6	2	371.2	0	0	28	5196.8	0	0	7	1299.2	0	0	322000	.	.	.	7.43	37.9	63.4	25.4	26.1
157	12	F	S	2014-09-30 22:43:00	1	Staphylococcus aureus	Pediatric ICU	2014	4.05	11.8	33.8	83.5	29.1	34.9	13.6	17090	93	15894	0	0	5	854	10	1709	50	8545	28	4785.2	1	170.9	0	0	4	683.6	0	0	2	341.8	0	0	171000	.	.	.	7.29	29.3	147.9	15.5	14.5
158	42	M	S	2016-12-29 22:41:55	0	Pseudomonas aeruginosa	Emergency	2016	2.23	7.1	21.5	96.4	31.8	33.0	14.0	5240	72	3773	0	0	0	0	0	0	5	262	67	3510.8	0	0	0	0	17	890.8	0	0	11	576.4	0	0	243000	.	.	.	7.32	35	124.8	18.3	18.5
159	0.8	F	N	2014-10-28 13:25:00	0	Klebsiella oxytoca	General ICU	2014	2.56	7.2	23.8	93.0	28.1	30.3	15.2	14480	88	12742	0	0	0	0	0	0	14	2027	74	10715.2	2	289.6	1	144.8	6	868.8	0	0	3	434.4	0	0	195000	.	.	.	7.44	44.2	90	29.4	31.1
160	41	M	N	2015-04-13 17:15:00	1	Staphylococcus aureus	Emergency	2015	3.95	12.9	37.6	95.2	32.7	34.3	14.9	7440	60	4464	0	0	0	0	0	0	0	0	60	4464.0	1	74.4	0	0	31	2306.4	0	0	8	595.2	0	0	48000	.	.	.	.	.	.	.	.
161	63	M	N	2016-02-11 12:13:02	0	Escherichia coli	Medical Clinic	2016	4.08	12.0	35.2	86.3	29.4	34.1	13.9	16930	84	14221	0	0	0	0	0	0	4	677	80	13544.0	1	169.3	1	169.3	6	1015.8	0	0	8	1354.4	0	0	180000	.	.	.	.	.	.	.	.
162	94	F	N	2015-10-31 02:09:00	0	Escherichia coli	Emergency	2015	2.91	9.5	27.4	94.2	32.6	34.7	13.0	11730	90	19557	0	0	0	0	0	0	6	704	84	9853.2	1	117.3	0	0	5	586.5	0	0	4	469.2	0	0	114000	.	.	.	7.54	23.3	70.7	23	20.5
163	59	M	S	2016-01-16 14:18:47	0	Pseudomonas aeruginosa	Surgery Clinic	2016	2.12	6.6	20.7	97.6	31.1	31.9	16.6	69230	95	65768	0	0	0	0	0	0	2	1385	93	64383.9	1	692.3	0	0	1	692.3	0	0	3	2076.9	0	0	617000	.	.	.	7.35	31.9	103.9	18.4	18.2
164	53	F	N	29/07/2013 09:00:00	1	Staphylococcus epidermidis	General ICU	2013	3.58	9.8	29.0	81.0	27.4	33.8	14.4	9780	83	8117	0	0	1	98	6	587	12	1174	64	6259.2	2	195.6	1	97.8	9	880.2	0	0	5	489	0	0	403000	.	.	.	7464	36.9	92.9	26.9	27.3
165	81	F	N	2017-08-19 19:30:00	0	Aeromonas hydrophila	Emergency	2017	4.23	12.0	37.4	88.4	28.4	32.1	15.5	34230	93	31834	0	0	0	0	4	1369	33	11296	56	19168.8	1	342.3	0	0	3	1026.9	0	0	3	1026.9	0	0	143000	1.53	47.0	39.3	7.21	30.5	73.8	13.3	12.8
166	58	M	N	17/08/2018 11:01:46	0	Achromobacter spp.	Medical Clinic	2018	2.69	7.7	24.2	90	28.6	31.8	16.7	6190	79	4890	0	0	0	0	0	0	0	0	79	4890.1	0	0	0	0	10	619	0	0	11	680.9	0	0	362000	.	.	.	7519	31.5	71.7	27	26.4
167	77	M	N	2017-05-10 10:30:00	0	Escherichia coli	General ICU	2017	4.44	12.7	38.8	87.4	28.6	32.7	16.2	14790	90	13311	0	0	0	0	0	0	37	5472	53	7838.7	0	0	0	0	6	887.4	0	0	4	591.6	0	0	254000	.	.	.	7.34	42.8	95.7	22.2	23.8
168	64	F	S	2016-12-31 18:05:17	0	Escherichia coli	Emergency	2016	3.71	8.4	27.5	74.1	22.6	30.5	24.8	13320	95	12654	0	0	0	0	0	0	5	666	90	11988.0	0	0	0	0	3	399.6	0	0	2	266.4	0	0	297000	1.6	44.0	30.8	7.47	24.5	227.5	20.4	18.4
169	77	F	S	2017-03-07 06:39:00	0	Escherichia coli	Emergency	2017	2.89	7.9	27.4	94.8	27.3	28.8	14.5	6140	52	3193	0	0	0	0	1	61	7	430	44	271.6	0	0	0	0	46	2824.8	0	0	2	122.8	0	0	98000	.	.	.	6.83	171.6	76.2	16.1	32
170	59	M	N	14/06/2018 09:55:06	1	Streptococcus pneumoniae	General ICU	2018	3.23	11.4	36.6	113.3	35.3	31.1	15.8	5120	77	3942	0	0	2	102	12	614	36	1843	27	1382.4	1	51.2	1	51.2	20	1024	0	0	1	51.2	0	0	139000	1212	69.7	35.1	7201	48.4	92.5	17	19.7
171	66	F	S	05/09/2018 03:44:00	1	Streptococcus agalactiae	Emergency	2018	4.4	12.9	39	88.6	29.3	33.1	14.6	23750	94	22325	0	0	0	0	0	0	25	5938	69	16387.5	0	0	0	0	3	712.5	0	0	3	712.5	0	0	146000	.	.	.	7374	32.9	172.6	20.3	19.8
172	59	M	S	2017-09-16 12:30:00	0	Escherichia coli	General ICU	2017	3.36	10.5	31.4	93.5	31.2	33.4	18.5	3002	73	2191	0	0	8	240	20	600	22	660	23	690.5	1	30.0	0	0	21	630.4	0	0	5	150.1	0	0	58000	1.32	59.7	35.5	7.25	49	74.4	19.4	22.2
173	59	M	S	2013-07-18 17:00:00	0	Acinetobacter baumannii	Medical Clinic	2013	2.67	8.1	24.2	90.6	30.3	33.5	13.7	22050	94	20727	0	0	1	220	1	220	30	6615	62	13671.0	1	220.5	0	0	4	882.0	0	0	1	220.5	0	0	337000	1.21	75.0	40.4	7.56	27.5	59	26.8	25.4
174	68	M	S	12/12/2016 12:43:27	1	Staphylococcus epidermidis	General ICU	2016	2.58	7.5	22.8	88.4	29.1	32.9	16.9	32580	88	28670	0	0	0	0	5	1629	3	977	80	26064.0	1	325.8	1	325.8	5	1629.0	0	0	5	1629	0	0	513000	.	.	.	7346	44.9	88.8	23.5	25.3
175	54	M	S	2015-08-03 17:30:00	1	Staphylococcus epidermidis	Emergency	2015	2.61	7.8	24.5	93.9	29.9	31.8	16.2	15030	79	11874	0	0	0	0	0	0	8	1202	71	10671.3	3	450.9	0	0	14	2104.2	0	0	4	601.2	0	0	449000	1.1	84.0	115.5	7.31	44.1	124.8	21.3	23
176	56	M	S	2017-11-03 09:24:54	1	Staphylococcus aureus	General ICU	2017	2.4	6.6	20.4	85.0	27.5	32.4	16.3	12490	87	10866	0	0	0	0	0	0	8	999	79	9867.1	0	0	0	0	10	1249.0	0	0	3	374.7	0	0	139000	.	.	.	7.38	34.4	92.2	21.1	21.1
177	37	M	N	2015-11-22 12:06:31	1	Staphylococcus aureus	Emergency	2015	3.94	12.5	38.0	96.4	31.7	32.9	12.6	7980	92	7342	0	0	0	0	0	0	4	319	88	7022.4	0	0	0	0	2	159.6	0	0	6	478.8	0	0	135000	.	.	.	7.43	37.4	147.2	25.2	25.7
178	84	F	S	18/01/2018 17:15:59	0	Enterobacter cloacae	Emergency	2018	5.39	16.9	48.4	89.8	31.4	34.9	16.1	17630	95	16748	0	0	0	0	0	0	10	1763	85	14985.5	1	176.3	0	0	2	352.6	0	0	2	352.6	0	0	109000	1243	66.3	33.8	7335	29.4	52.5	17.2	16.2
179	60	M	S	30/11/2018 22:17:00	0	Escherichia coli	Emergency	2018	2.21	7.2	20.1	91	32.6	35.8	14.2	22270	76	16925	0	0	0	0	0	0	4	891	72	16034.4	4	890.8	0	0	11	2449.7	0	0	9	2004.3	0	0	226000	1356	59.7	34.9	7.45	24.8	93.6	19.5	17.7
180	71	M	S	2015-05-21 12:32:00	0	Klebsiella pneumoniae	General ICU	2015	2.72	7.6	24.0	88.2	27.9	31.7	16.6	21320	90	19188	0	0	0	0	0	0	23	4904	67	14284.4	6	1279.2	0	0	2	426.4	0	0	2	426.4	0	0	151000	1.49	56.0	44.1	7.25	37.6	86.2	16.4	17.2
181	26	M	S	14/10/2018 10:26:29	0	Acinetobacter baumannii	General ICU	2018	2.96	9.1	27.6	93.2	30.7	33	18.3	3010	84	2528	0	0	1	30	6	181	19	572	58	1745.8	1	30.1	0	0	12	361.2	0	0	3	90.3	0	0	25000	1283	63.4	29.5	7356	44.2	94.1	23.7	25.5
182	58	M	N	11/10/2018 11:07:44	1	Staphylococcus aureus	Medical Clinic	2018	2.72	8.8	25.1	92.3	32.4	35.1	17.9	10990	92	10111	0	0	0	0	0	0	19	2088	73	8022.7	0	0	0	0	4	439.6	0	0	4	439.6	0	0	91000	.	.	.	.	.	.	.	.
183	70	F	N	2016-10-21 14:20:00	0	Escherichia coli	Surgery Clinic	2016	2.75	7.8	23.7	86.2	28.4	32.9	15.1	13790	88	12135	0	0	0	0	0	0	1	138	87	11997.3	1	137.9	0	0	6	827.4	0	0	5	689.5	0	0	250000	.	.	.	.	.	.	.	.
184	69	M	N	2017-05-19 22:31:40	1	Corynebacterium spp.	Emergency	2017	2.73	8.2	25.2	92.3	30.0	32.5	15.3	15690	70	10983	0	0	0	0	0	0	0	0	70	10983.0	2	313.8	0	0	20	3138.0	0	0	8	1255.2	0	0	203000	1.08	86.0	.	7.19	24.9	85.9	11	9.8
185	66	F	N	2016-12-11 23:30:41	1	Staphylococcus aureus	Emergency	2016	2.57	8.4	24.8	96.5	32.7	33.9	18.1	1380	22	304	0	0	0	0	0	0	2	28	20	276.0	7	96.6	0	0	58	800.4	0	0	13	179.4	0	0	9000	1.49	48.0	.	7.47	26.3	164.4	21.4	19.7
186	58	F	N	14/05/2018 15:13:49	1	Staphylococcus aureus	Medical Clinic	2018	2.97	8.2	25.7	86.5	27.6	31.9	16.8	8930	79	7055	0	0	0	0	0	0	9	804	70	6251	1	89.3	0	0	11	982.3	0	0	9	803.7	0	0	235000	.	.	.	7414	53.4	106.7	32.1	5.2
187	66	M	N	2016-02-19 10:24:41	1	Staphylococcus capitis and Staphylococcus epidermidis	Surgery Clinic	2016	4.45	12.9	38.3	86.1	29.0	33.7	12.8	12030	90	10827	0	0	0	0	0	0	4	481	86	10345.8	0	0	0	0	7	842.1	0	0	3	360.9	0	0	235000	.	.	.	7.45	39.5	56.8	27.4	28.5
188	73	M	S	2017-08-27 02:53:00	0	Escherichia coli	Medical Clinic	2017	3.65	10.9	32.1	87.9	29.9	34.0	17.2	8740	93	8128	0	0	0	0	0	0	2	175	91	7953.4	0	0	0	0	4	349.6	0	0	3	262.2	0	0	252000	.	.	.	7.39	19.5	147.2	15.4	12.1
189	67	F	N	2017-06-27 19:03:00	0	Pseudomonas aeruginosa	Emergency	2017	4.03	11.8	32.8	81.4	29.3	36.0	14.6	2460	80	1968	0	0	0	0	0	0	9	221	71	1746.6	0	0	0	0	12	295.2	0	0	8	196.8	0	0	78000	.	.	.	7.57	29.2	57.6	28.9	27.5
190	69	M	S	11/05/2018 21:01:00	1	Staphylococcus aureus	Medical Clinic	2018	3.76	11.1	31.9	84.8	29.5	34.8	13.3	5880	93	5468	0	0	0	0	0	0	0	0	93	5468.4	0	0	0	0	4	235.2	0	0	3	176.4	0	0	139000	.	.	.	7472	43.7	65.3	31	32.9
191	62	F	S	08/01/2018 11:30:00	1	Enterococcus faecalis	Emergency	2018	4.53	12.4	37.5	82.8	27.4	33.1	20.1	34900	91	31759	0	0	0	0	0	0	13	4537	78	27222	0	0	0	0	5	1745	0	0	4	1396	0	0	225000	.	.	.	7.26	17.6	87.2	11.3	8.2
192	83	M	S	25/02/2018 09:56:20	0	Pseudomonas aeruginosa	General ICU	2018	3.41	10.5	32.7	95.9	30.8	32.1	14.7	20880	90	18792	0	0	0	0	0	0	4	835	86	17956.8	0	0	0	0	5	1044	0	0	5	1044	0	0	214000	.	.	.	7474	30.6	148	24.2	23.2
193	72	F	S	2016-05-19 17:09:05	0	Aeromonas hydrophila	Medical Clinic	2016	4.59	14.8	43.8	95.4	32.2	33.8	14.1	15370	92	14140	0	0	0	0	2	307	46	7070	44	6762.8	1	153.7	0	0	5	768.5	0	0	2	307.4	0	0	63000	.	.	.	7.41	33.9	72.3	22.5	22.2
194	78	F	N	2015-05-03 08:21:32	0	Escherichia coli	Emergency	2015	3.76	11.2	33.1	88.0	29.8	33.8	14.3	5050	96	4848	0	0	0	0	0	0	10	505	86	4343.0	1	50.5	0	0	2	101.0	0	0	1	50.5	0	0	162000	.	.	.	7.42	33.4	104.4	22.7	22.4
195	38	F	N	2017-06-02 13:09:52	0	Klebsiella pneumoniae	Medical Clinic	2017	3.15	8.7	26.5	84.1	27.6	32.8	14.7	18980	88	16702	0	0	0	0	0	0	11	2088	77	14614.0	1	189.8	0	0	7	1328.6	0	0	4	759.2	0	0	780000	.	.	.	7.22	42.3	56.9	12.8	14.6
196	37	F	N	2016-01-18 14:28:26	1	Staphylococcus aureus	Medical Clinic	2016	3.86	12.0	35.5	92.0	31.1	33.8	13.3	19300	89	17177	0	0	0	0	0	0	7	1351	82	15826.0	1	193.0	0	0	4	772.0	0	0	6	1158	0	0	125000	.	.	.	.	.	.	.	.
197	80	M	N	2017-07-28 17:30:00	0	Escherichia coli	Emergency	2017	3.61	11.0	35.5	98.3	30.5	31.0	17.2	14260	92	13119	0	0	0	0	0	0	12	1711	80	11408.0	0	0	0	0	6	855.6	0	0	2	285.2	0	0	164000	1.75	38.5	25.3	7.35	53.1	126.7	27	30.4
198	77	F	N	2016-07-29 08:52:44	0	Enterobacter cloacae	Medical Clinic	2016	3.43	9.8	30.9	90.1	28.6	31.7	18.2	2420	89	2154	0	0	0	0	0	0	0	0	89	2153.8	0	0	0	0	10	242.0	0	0	1	24.2	0	0	263000	.	.	.	7.51	31.7	74.5	26.5	25.8
199	35	M	N	2016-10-18 20:00:00	1	Streptococcus spp.	Emergency	2016	2.59	7.0	21.7	83.8	27.0	32.3	14.9	12310	79	9725	0	0	0	0	0	0	1	123	78	9601.8	1	123.1	0	0	4	1723.4	0	0	6	738.6	0	0	245000	1.19	14.8	38.3	7.55	22.2	93.9	22.4	20
200	60	M	S	2015-11-25 13:31:46	1	Streptococcus pneumoniae	Emergency	2015	6.15	16.7	51.3	83.7	27.2	32.6	15.3	12890	93	11988	0	0	0	0	0	0	26	3351	67	8636.3	0	0	0	0	5	644.5	0	0	2	257.8	0	0	46000	1.21	75.0	28.8	7.44	20.6	128.2	18.3	14.3
201	60	M	N	2016-02-05 10:03:51	0	Klebsiella pneumoniae	Emergency	2016	.	.	.	.	.	.	.	.	.	.	.	.	.	.	.	.	.	.	.	.	.	.	.	.	.	.	.	.	.	.	.	.	.	.	.	.	.	.	.	.	.
202	81	F	N	2016-01-07 22:30:10	0	Escherichia coli	Emergency	2016	3.17	10.1	28.8	90.9	31.9	35.1	12.7	13080	92	12034	0	0	0	0	0	0	1	131	91	11902.8	1	130.8	0	0	4	523.2	0	0	3	392.4	0	0	241000	1.22	15.4	33.6	7.54	22.2	356.2	22.4	19.5
203	45	F	N	20/05/2018 20:33:00	1	Staphylococcus aureus	General ICU	2018	3.13	10.3	31.6	101	32.9	32.6	19.2	18350	80	14680	0	0	0	0	0	0	39	7156	41	7523.5	0	0	0	0	10	1835	0	0	10	1835	0	0	198000	.	.	.	7262	41.3	113.8	17.9	19.3
204	60	F	N	2015-11-04 20:26:22	0	Escherichia coli	Emergency	2015	2.84	7.8	23.7	83.5	27.5	32.9	13.4	29880	92	27490	0	0	0	0	3	896	25	7470	64	19123.2	0	0	0	0	4	1195.2	0	0	4	1195.2	0	0	204000	1.38	63.0	38.2	7.29	26.5	86	14.3	13.2
205	70	F	S	2016-06-20 13:30:00	1	Staphylococcus aureus S. epidermidis	General ICU	2016	3.51	9.5	31.4	89.5	27.1	30.3	15.8	12140	60	7284	0	0	0	0	0	0	0	0	60	7284.0	1	121.4	3	364.2	30	3642.0	0	0	6	728.4	0	0	572000	.	.	.	7.52	34.2	105.3	29.2	29
206	44	F	N	2017-01-13 11:30:00	0	Klebsiella pneumoniae	Medical Clinic	2017	3.61	10.3	31.8	88.1	28.5	32.4	20.4	12400	83	10292	0	0	0	0	0	0	0	0	83	10292.0	1	124.0	0	0	10	1240.0	0	0	6	744	0	0	162000	.	.	.	.	.	.	.	.
207	0	M	N	2013-12-03 20:08:00	1	Staphylococcus aureus	Pediatric ICU	2013	2.76	9.5	27.0	97.8	34.4	35.2	18.0	2350	37	870	0	0	1	24	1	24	20	470	15	352.5	13	305.0	1	23.5	38	893.0	0	0	11	258.5	0	0	195000	.	.	.	7.3	30.5	74.4	16.3	15.6
208	34	F	N	30/07/2018 23:35:00	1	Streptococcus pneumoniae	Emergency	2018	3.35	10.1	29.6	88.4	30.1	34.1	16	23380	94	21977	0	0	0	0	0	0	19	4442	75	17535	0	0	0	0	4	935.2	0	0	2	467.6	0	0	306000	.	.	.	7452	38.4	72	26.8	27.6
209	43	M	S	2016-11-26 14:06:00	0	Escherichia coli	Emergency	2016	2.11	7.1	19.9	94.3	33.6	35.7	15.1	6100	93	5673	0	0	0	0	2	122	20	1220	71	4331.0	0	0	0	0	6	366.0	0	0	1	61	0	0	77000	1.88	33.8	35.2	7.48	20.3	123.9	18.2	15.5
210	36	F	N	2015-05-10 08:59:17	0	Escherichia coli	Emergency	2015	3.19	10.3	28.8	90.3	32.3	35.8	16.5	6750	83	5602	0	0	0	0	0	0	3	202	80	5400.0	0	0	0	0	13	77.5	0	0	4	270	0	0	53000	1.23	73.0	33.1	7.33	24.1	94.3	14.9	13
211	10	F	N	2016-02-09 10:28:23	0	Pseudomonas aeruginosa	Pediatrics	2016	4.76	12.8	39.1	82.1	26.9	32.7	14.8	7600	82	6232	0	0	0	0	0	0	0	0	82	6232.0	1	76.0	0	0	7	532.0	0	0	10	760	0	0	212000	.	.	.	.	.	.	.	.
212	64	M	S	2015-12-06 22:49:00	0	Pseudomonas aeruginosa	Emergency	2015	3.83	9.4	28.8	75.2	24.5	32.6	13.5	5910	89	5260	0	0	1	59	1	59	36	2128	51	3014.1	2	118.2	0	0	6	354.6	0	0	3	177.3	0	0	9000	3.41	23.0	92.4	7.33	29.3	91.3	16.8	16
213	67	M	S	2017-05-30 02:44:00	1	Staphylococcus aureus	Emergency	2017	3.79	10.9	34.3	90.5	28.8	31.8	21.5	210	71	149	0	0	0	0	0	0	0	0	71	149.1	5	10.5	0	0	19	39.9	0	0	5	10.5	0	0	112000	1.43	52.3	32.9	7.25	30.3	193.2	14.5	13.8
214	9	M	N	2015-09-07 13:09:32	0	Pseudomonas aeruginosa	Pediatrics	2015	3.77	9.1	30.1	79.8	24.1	30.2	24.1	38770	89	34505	0	0	0	0	0	0	20	7754	69	26751.3	2	775.4	0	0	7	2713.9	0	0	2	775.4	0	0	628000	.	.	.	.	.	.	.	.
215	65	F	N	2015-02-14 00:14:00	0	Escherichia coli	Emergency	2015	3.34	9.3	27.4	82.0	27.8	33.9	13.4	21500	84	18060	0	0	0	0	0	0	0	0	84	18060.0	0	0	0	0	7	1505.0	0	0	9	1935	0	0	268000	1.04	93.0	31.3	7.4	31.1	93	20.4	19.7
216	32	M	N	2017-07-07 11:30:00	0	Escherichia coli	Surgery Clinic	2017	3.87	12.4	35.8	92.5	32.0	34.6	14.2	16700	93	15531	0	0	0	0	0	0	5	835	88	14696.0	1	167.0	0	0	4	668.0	0	0	2	334	0	0	362000	.	.	.	.	.	.	.	.
217	77	M	S	2015-07-10 11:25:03	0	Escherichia coli	Emergency	2015	3.67	10.6	33.0	89.9	28.9	32.1	15.9	4450	72	3204	0	0	0	0	0	0	2	89	70	3115.0	1	44.5	0	0	21	934.5	0	0	6	267	0	0	99000	1.25	72.0	55.1	7.38	48.6	74.3	27.2	29.8
218	81	F	S	2015-01-24 17:44:43	0	Escherichia coli	Medical Clinic	2015	4.6	13.0	38.0	82.6	28.3	34.2	14.3	610	51	311	0	0	0	0	0	0	0	0	51	311.1	2	12.2	4	24.4	41	250.1	0	0	2	12.2	0	0	95000	.	.	.	7.32	31.7	65	17.4	16.9
219	66	F	S	2015-10-20 21:50:34	1	Streptococcus pneumoniae	Emergency	2015	4.1	11.8	35.5	86.6	28.8	33.2	15.0	23060	96	22138	0	0	0	0	2	461	55	12683	39	8993.4	0	0	0	0	2	461.2	0	0	2	461.2	0	0	129000	1.42	60.0	48.4	7.41	30.6	77.5	20.8	19.8
220	54	F	S	2017-07-11 16:00:00	0	Escherichia coli	Emergency	2017	5.47	13.8	42.2	77.1	25.2	32.7	14.7	4860	55	2673	0	0	0	0	9	437	40	1944	6	291.6	1	48.6	0	0	37	1798.2	0	0	7	340.2	0	0	239000	1.46	50.6	28.0	7.03	49.4	118.6	11.1	14
221	55	F	S	2/23/2015 13:41	1	Enterococcus faecalis	General ICU	2015	3.04	8.5	26.1	85.9	28.0	32.6	17.1	15320	79	12103	0	0	0	0	0	0	6	919	73	11183.6	3	459.6	1	153.2	15	2298.0	0	0	1	153.2	0	0	153000	1.4	61.0	.	7.41	31.4	103.9	20.9	20.3
222	41	F	N	27/09/2018 06:52:00	0	Klebsiella pneumoniae	Emergency	2018	4.08	10.8	32.4	79.4	26.5	33.3	13.5	19910	89	17720	0	0	0	0	0	0	13	2588	76	15131.6	1	199.1	0	0	5	995.5	0	0	5	995.5	0	0	108000	1575	46.1	35.7	7362	22.6	129.7	15.6	13.2
223	84	M	S	2015-11-15 09:29:30	1	Staphylococcus aureus	Emergency	2015	.	.	.	.	.	.	.	.	.	.	.	.	.	.	.	.	.	.	.	.	.	.	.	.	.	.	.	.	.	.	.	.	.	.	.	.	7.49	39.3	53.2	29.5	30.5
224	23	F	N	2017-11-13 10:14:01	0	Escherichia coli	Emergency	2017	4.23	11.2	33.8	79.9	26.5	33.1	16.1	24960	84	20966	0	0	0	0	1	250	24	5990	59	14726.4	1	249.6	0	0	4	998.4	0	0	11	2745.6	0	0	90000	.	.	.	7.15	44.3	95.4	14.1	16.1
225	91	M	S	29/01/2018 17:09:00	0	Escherichia coli	Medical Clinic	2018	3.76	11.3	32.6	86.7	30.1	34.7	14	16890	91	15370	0	0	0	0	0	0	0	0	91	15369.9	0	0	0	0	8	1351.2	0	0	1	168.9	0	0	144000	.	.	.	7498	29.5	60.3	24.8	23.6
226	91	M	S	27/05/2018 13:40:19	1	Staphylococcus aureus	Emergency	2018	3.66	10.3	32.8	89.6	28.1	31.4	16.2	8690	97	8429	0	0	0	0	0	0	1	87	96	8342.4	0	0	0	0	2	173.8	0	0	1	86.9	0	0	62000	.	.	.	7349	30.1	53.5	17.7	17.1
227	75	M	S	2015-12-30 08:43:44	1	Staphylococcus aureus	Emergency	2015	4.75	15.1	44.8	94.3	31.8	33.7	14.1	20510	93	19074	0	0	0	0	0	0	9	1846	84	17228.4	0	0	0	0	2	410.2	0	0	5	1025.5	0	0	106000	1.56	18.8	35.6	7.0	103.7	127.3	15.3	27.4
228	73	M	S	10/10/2018 11:22:57	0	Burkholderia lata	General ICU	2018	2.44	7	22.9	93.9	28.7	30.6	15.9	13140	83	10906	0	0	0	0	0	0	0	0	83	10906.2	2	262.8	1	131.4	9	1182.6	0	0	5	657	0	0	317000	.	.	.	7472	36.7	119	27.2	27.7
229	73	M	S	08/09/2018 23:40:00	0	Morganella morganii/ Klebsiella aerogenes	General ICU	2018	2.52	7.1	21.8	86.5	28.2	32.6	16.7	16750	75	12562	0	0	0	0	0	0	0	0	75	12562.5	1	167.5	0	0	15	2512.5	0	0	9	1507.5	0	0	208000	.	.	.	7496	34.2	180.3	27.3	27.2
230	32	F	N	2016-01-26 11:16:45	0	Escherichia coli and Klebsiella pneumonie	Surgery Clinic	2016	3.43	9.9	30.3	88.3	28.9	32.7	18.2	14230	81	11526	0	0	0	0	0	0	2	285	79	11241.7	1	142.3	0	0	13	1849.9	0	0	5	711.5	0	0	529000	.	.	.	.	.	.	.	.
231	75	F	N	2015-01-27 17:26:38	1	Listeria monocytogenes	Emergency	2015	4.13	11.9	34.3	83.1	28.8	34.7	14.0	17200	91	15652	0	0	0	0	0	0	6	1032	85	14620.0	0	0	0	0	3	516.0	0	0	6	1032	0	0	140000	1.1	87.0	34.8	7.41	35.9	76.6	23	23.2
232	78	F	S	2017-06-21 10:39:34	1	Staphylococcus haemolyticus	General ICU	2017	2.91	8.5	28.4	97.6	29.2	29.9	16.7	24930	94	23434	0	0	0	0	1	249	4	997	89	22187.7	0	0	0	0	3	747.9	0	0	3	747.9	0	0	144000	1.13	78.8	29.5	7.13	76.7	35.5	20.1	26.8
233	0	F	N	28/07/2014 14:44:00	1	Staphylococcus epidermidis	Neonatal ICU	2014	2.92	10.0	29.8	102.1	34.2	33.6	21.8	14210	74	10515	0	0	1	142	1	142	2	284	70	9947.0	1	142.1	0	0	13	1847.3	0	0	12	1705.2	0	0	135000	1.35	64.0	33.8	7255	44.9	69.9	18.6	20.6
234	71	F	S	2014-10-11 07:08:00	1	Staphylococcus aureus	Emergency	2014	3.83	10.6	31.8	83.0	27.7	33.3	17.4	11320	93	10528	0	0	0	0	1	113	13	1472	79	8942.8	0	0	0	0	4	452.8	0	0	3	339.6	0	0	44000	1.0	100.0	41.0	7.41	32.3	71.9	21.3	20.8
235	27	F	N	2014-10-29 22:03:00	1	Staphylococcus aureus	Emergency	2014	4.73	12.6	38.3	81.0	26.6	32.9	13.8	23480	84	19723	0	0	0	0	0	0	4	939	80	18784.0	0	0	0	0	10	2348.0	0	0	6	1408.8	0	0	335000	1.13	83.0	32.7	7.19	10.2	122.8	8.2	4.1
236	21	F	N	2016-06-22 20:26:00	1	Streptococcus pyogenes	Emergency	2016	2.87	8.6	25.6	89.2	30.0	33.6	13.6	14790	97	14346	0	0	0	0	1	148	26	3845	70	10353.0	1	147.9	0	0	1	147.9	0	0	1	147.9	0	0	129000	1.1	85.0	40.3	7.42	27.7	102.9	19.7	18.3
237	15	F	N	2015-07-15 14:23:58	1	Staphylococcus epidermidis	General ICU	2015	4.07	11.7	35.9	88.2	28.7	32.6	13.1	16860	84	14162	0	0	0	0	0	0	0	0	84	14162.4	1	168.6	0	0	9	1517.4	0	0	6	1011.6	0	0	279000	.	.	.	7.38	39.8	132.7	23	24
238	50	M	N	2014-11-17 13:32:00	0	Enterobacter cloacae	Emergency	2014	4.05	11.2	33.5	82.7	27.7	33.4	14.2	4220	95	4009	0	0	0	0	0	0	24	1013	71	2996.2	0	0	0	0	4	168.8	0	0	1	42.2	0	0	65000	1.2	75.0	42.6	7.41	51.9	66.3	30.4	33.7
239	22	F	S	2014-12-16 22:37:19	0	Pseudomonas aeruginosa	General ICU	2014	2.28	6.5	19.8	86.8	28.5	32.8	19.7	250	41	102	0	0	0	0	0	0	0	0	41	102.5	0	0	0	0	53	132.5	0	0	6	15	0	0	136000	.	.	.	7.5	28.7	91.8	24	23
240	6	F	N	2014-11-28 22:01:00	0	Aeromonas hydrophila	Pediatric ICU	2014	4.21	11.3	32.2	76.5	26.8	35.1	12.9	22690	91	20648	0	0	0	0	3	681	12	2723	76	17244.4	0	0	0	0	3	680.7	0	0	6	1361.4	0	0	198000	1.54	54.0	50.6	7.4	33.7	209.3	21.8	21.5
241	28	M	S	2014-12-06 17:46:13	1	Staphylococcus hominis	General ICU	2014	4.27	10.5	31.8	74.5	24.6	33.0	15.6	16580	81	13430	0	0	1	166	3	497	6	995	71	11771.8	2	331.6	0	0	6	994.8	0	0	11	1823.8	0	0	302000	.	.	.	7.46	32	72.3	24	23.3
242	1	M	S	2014-12-27 08:04:55	0	Pseudomonas aeruginosa	Pediatric ICU	2014	4.19	10.3	30.6	73.0	24.6	33.7	21.2	3580	56	2005	0	0	0	0	0	0	1	36	55	1969.0	7	250.6	1	35.8	31	1109.8	0	0	5	179	0	0	252000	.	.	.	.	.	.	.	.
243	44	M	N	2014-12-19 03:15:00	1	Staphylococcus aureus	Emergency	2014	4.18	11.2	33.2	79.4	26.8	33.7	14.3	14100	93	13113	0	0	0	0	0	0	14	1974	79	11139.0	1	141.0	0	0	4	564.0	0	0	2	282	0	0	43000	2.45	32.0	44.3	7.44	40.6	78.9	27.1	28.3
244	60	F	S	2015-03-24 11:16:33	0	Achromobacter spp.	Medical Clinic	2015	1.95	5.8	17.4	89.2	29.7	33.3	18.5	6940	78	5413	0	0	0	0	0	0	0	0	78	5413.2	1	69.4	0	0	15	1041.0	0	0	6	416.4	0	0	83000	.	.	.	.	.	.	.	.
245	0	M	S	2015-01-27 11:39:11	1	Enterococcus faecalis	Neonatal ICU	2015	.	.	.	.	.	.	.	.	.	.	.	.	.	.	.	.	.	.	.	.	.	.	.	.	.	.	.	.	.	.	.	.	.	.	.	.	7.33	51.3	58.7	24.7	27.9
246	77	M	N	2015-02-11 10:03:09	1	Staphylococcus aureus	Medical Clinic	2015	5.14	15.7	47.2	91.8	30.5	33.3	13.4	6480	72	4666	0	0	0	0	0	0	0	0	72	4665.6	2	129.6	0	0	18	1166.4	0	0	8	518.4	0	0	132000	1.06	91.0	.	.	.	.	.	.
247	0.1	M	N	2015-03-26 13:39:16	1	Staphylococcus epidermidis	Pediatrics	2015	3.28	9.7	27.8	84.8	29.6	34.9	13.2	6710	77	5167	0	0	0	0	0	0	0	0	77	5166.7	1	67.1	0	0	19	1274.9	0	0	3	201.3	0	0	137000	.	.	.	.	.	.	.	.
248	70	F	S	2015-02-26 22:47:57	1	Staphylococcus aureus	General ICU	2015	3.3	9.0	26.3	79.7	27.3	34.2	16.4	10730	85	9120	0	0	0	0	1	107	30	3219	54	5794.2	6	643.8	0	0	8	858.4	0	0	1	107.3	0	0	143000	1.46	58.0	46.9	7.14	42.4	126.5	13.4	15
249	45	M	N	08/03/2015 15:30:00	0	Klebsiella pneumoniae	Surgery Clinic	2015	3.17	11.0	31.2	98.4	34.7	35.3	17.9	9180	65	5967	0	0	0	0	0	0	4	367	61	5599.8	8	734.4	0	0	16	1468.8	0	0	11	1009.8	0	0	159000	2.32	25.4	46.6	.	.	.	.	.
250	10	M	N	2015-03-10 08:31:00	0	Enterobacter cloacae	Pediatrics	2015	4.93	13.1	38.4	77.9	26.6	34.1	14.8	6760	90	6084	0	0	0	0	0	0	5	338	85	5746.0	0	0	0	0	9	608.4	0	0	1	67.6	0	0	386000	.	.	.	.	.	.	.	.
251	0.1	M	S	2015-02-25 17:04:22	0	Escherichia coli	Pediatric ICU	2015	3.54	11.6	33.0	93.2	32.8	35.2	18.8	3510	50	1755	0	0	0	0	0	0	14	491	36	1263.6	1	35.1	0	0	39	1368.9	0	0	10	351	0	0	55000	6.73	58.5	87.7	7.38	24	143.9	17	14.7
252	0	F	N	2015-03-22 22:00:00	1	Staphylococcus coagulase-negative	Neonatal ICU	2015	3.51	10.2	30,4	86,6	29,1	33,6	16,4	16020	65	10414	0	0	0	0	0	0	0	0	65	10413	1	160,2	0	0	24	3844,8	0	0	10	1602	0	0	508000	.	.	.	7.277	40.7	122	18.4	19.6
253	0.1	M	N	2015-03-15 00:54:00	0	Klebsiella pneumoniae	Pediatric ICU	2015	3.69	10.6	31.7	85.9	28.7	33.4	17.7	8500	45	3825	0	0	2	170	1	85	15	1275	27	2295.0	0	0	0	0	52	4420.0	0	0	3	255	0	0	121000	3.56	22.0	68.7	7.21	34.9	73.2	14	14.4
254	47	M	S	2015-03-23 19:16:00	1	Staphylococcus aureus	Emergency	2015	3.98	12.8	36.1	90.7	32.2	35.5	12.5	20410	85	17348	0	0	0	0	3	612	21	4286	61	12450.1	0	0	0	0	7	1428.7	0	0	8	1632.8	0	0	159000	1.87	43.0	37.0	7.39	28.5	90.7	19.2	17.7
255	0.2	M	N	2015-05-21 16:27:25	1	Staphylococcus epidermidis	Pediatric ICU	2015	3.9	11.8	33.7	86.4	30.3	35.0	14.7	6090	84	5116	0	0	0	0	0	0	4	244	80	4872.0	1	60.9	0	0	11	669.9	0	0	4	243.6	0	0	229000	.	.	.	7.43	30.9	106.6	22.1	21.1
256	73	M	S	2015-06-09 15:52:12	0	Pseudomonas aeruginosa	Medical Clinic	2015	2.71	7.6	22.7	83.8	28.0	33.5	16.9	39480	92	36322	0	0	0	0	0	0	16	6317	76	30004.8	0	0	0	0	5	1974.0	0	0	3	1184.4	0	0	66000	.	.	.	7.46	34	130.6	25.2	25.1
257	47	F	S	2015-04-29 11:22:45	0	Escherichia coli	General ICU	2015	4.68	14.0	41.3	88.2	29.9	33.9	14.2	2230	79	1762	0	0	0	0	0	0	16	357	63	1404.9	0	0	0	0	18	401.4	0	0	3	66.9	0	0	259000	.	.	.	7.21	42	62.3	15.6	17.3
258	90	M	N	16/11/2018 14:55:34	0	Escherichia coli	Emergency	2018	4.16	13.3	39.6	95.2	32	33.6	13.8	20470	88	18014	0	0	0	0	0	0	1	205	87	17808.9	2	409.4	0	0	7	1432.9	0	0	3	614.1	0	0	178000	1	100	24.1	7423	31.3	98.9	21.9	21
259	48	F	N	2015-08-15 14:00:00	0	Klebsiella pneumoniae	Medical Clinic	2015	2.92	8.6	25.4	87.0	29.5	33.9	13.9	13120	93	12202	0	0	0	0	0	0	2	262	91	11939.2	1	131.2	0	0	4	524.8	0	0	2	262.4	0	0	127000	.	.	.	.	.	.	.	.
260	58	M	S	2015-05-26 20:28:00	0	Escherichia coli	Emergency	2015	3.41	10.2	28.8	84.5	29.9	35.4	14.4	2650	64	1696	0	0	0	0	1	26	23	610	40	1060.0	1	26.5	0	0	14	371.0	0	0	21	556.5	0	0	161000	1.26	71.0	23.7	7.57	35.2	280.4	33.6	33.6
261	77	F	S	2015-05-30 16:15:00	0	Enterobacter cloacae	Emergency	2015	4.02	11.9	34.2	85.1	29.6	34.8	14.7	30850	87	26840	0	0	1	308	2	617	21	6478	63	19475.5	0	0	0	0	2	617.0	0	0	11	3393.5	0	0	59000	.	.	.	7.5	30.2	56.7	25.3	24.3
262	81	F	S	2015-06-14 11:00:00	0	Escherichia coli	Emergency	2015	.	.	.	.	.	.	.	.	.	.	.	.	.	.	.	.	.	.	.	.	.	.	.	.	.	.	.	.	.	.	.	.	.	.	.	.	.	.	.	.	.
263	0	M	N	2015-07-02 16:30:30	1	Staphylococcus coagulase-negative	Neonatal ICU	2015	3.19	9.3	28.5	89.3	29.2	32.6	15.9	7730	38	2937	0	0	0	0	1	77	7	541	30	2319.0	2	154.6	0	0	54	4174.2	0	0	6	463.8	0	0	296000	.	.	.	7.35	31.9	83.7	18.6	18.1
264	80	M	N	2015-08-18 01:02:19	1	Staphylococcus aureus	Emergency	2015	3.63	11.2	34.6	95.3	30.9	32.4	14.3	8830	71	6269	0	0	0	0	0	0	1	88	70	6181.0	3	264.9	0	0	16	1412.8	0	0	10	883	0	0	311000	1.09	87.0	33.6	7.46	41.8	69.4	28.9	30.3
265	63	M	N	2015-06-25 18:42:26	1	Enterococcus faecalis	Emergency	2015	1.97	8.1	23.0	116.8	41.1	35.2	14.2	19140	96	18374	0	0	0	0	0	0	8	1531	88	16843.2	1	191.4	0	0	2	382.8	0	0	1	191.4	0	0	207000	1.16	79.0	42.2	7.42	22.2	68.4	17.1	14.9
266	0.3	M	N	2015-09-04 14:42:29	1	Staphylococcus epidermidis	Pediatric ICU	2015	4.08	12.3	35.9	88.0	30.1	34.3	13.6	11700	73	8541	0	0	0	0	0	0	2	234	71	8307.0	0	0	0	0	20	2340.0	0	0	7	819	0	0	451000	.	.	.	7.46	33.9	66.2	25	24.7
267	69	M	S	2015-08-10 16:36:26	0	Pseudomonas aeruginosa	Medical Clinic	2015	3.8	12.4	37.1	97.6	32.6	33.4	13.5	19840	73	14483	0	0	0	0	1	198	4	794	68	13491.2	2	396.8	0	0	17	3372.8	0	0	8	1587.2	0	0	366000	.	.	.	.	.	.	.	.
268	0	F	N	18/07/2015 11:05:43	1	Staphylococcus epidermidis	Neonatal ICU	2015	.	.	.	.	.	.	.	.	.	.	.	.	.	.	.	.	.	.	.	.	.	.	.	.	.	.	.	.	.	.	.	.	.	.	.	.	.	.	.	.	.
269	0	M	N	2015-07-21 10:15:00	1	Staphylococcus hominis	Neonatal ICU	2015	.	.	.	.	.	.	.	.	.	.	.	.	.	.	.	.	.	.	.	.	.	.	.	.	.	.	.	.	.	.	.	.	.	.	.	.	.	.	.	.	.
270	0	M	N	2015-08-09 20:42:47	1	Staphylococcus epidermidis	Neonatal ICU	2015	3.22	9.7	27.7	86.0	30.1	35.0	18.4	24440	58	14175	0	0	0	0	0	0	9	2200	49	11975.6	6	1466.4	0	0	19	4643.6	0	0	17	4154.8	0	0	88000	.	.	.	7.36	41.6	124.2	23.1	24.4
271	0	F	N	2015-08-08	1	Staphylococcus epidermidis and Staphylococcus hominis	Pediatric ICU	2015	2.98	10.8	32.4	108.7	36.2	33.3	23.2	7640	86	6570	0	0	0	0	0	0	2	153	84	6417.6	1	76.4	0	0	10	764.0	0	0	3	229.2	0	0	293000	.	.	.	7.34	32.2	73.8	18.4	18
272	68	M	N	2015-08-11 11:30:00	0	Enterobacter aerogenes	General ICU	2015	2.92	7.9	24.9	85.3	27.1	31.7	14.8	19510	88	17169	0	0	0	0	1	195	10	1951	77	15022.7	0	0	0	0	5	975.5	0	0	7	1365.7	0	0	445000	.	.	.	7459	36.4	102.1	26.3	26.6
273	5	M	N	2015-08-12 12:58:41	1	Staphylococcus lugdunensis	Pediatric ICU	2015	3.25	9.3	27.7	85.2	28.6	33.6	14.4	4360	88	3837	0	0	0	0	1	44	21	916	66	2877.6	1	43.6	0	0	9	392.4	0	0	2	87.2	0	0	94000	.	.	.	.	.	.	.	.
274	0.1	M	N	2015-09-23 13:20:51	1	Staphylococcus epidermidis	Neonatal ICU	2015	2.84	8.5	25.1	88.4	29.9	33.9	17.2	13110	86	11275	0	0	0	0	1	131	26	3409	59	7734.9	1	131.1	0	0	3	393.3	0	0	10	1311	0	0	274000	.	.	.	7.31	33.1	49.1	17.3	17.4
275	41	M	N	2015-08-11 16:35:18	1	Staphylococcus aureus	Emergency	2015	4.59	13.8	38.0	82.8	30.1	36.3	13.4	20830	84	17497	0	0	0	0	0	0	11	2291	73	15205.9	0	0	0	0	9	1874.7	0	0	7	1458.1	0	0	257000	.	.	.	7.25	33.6	160.7	15.3	15.2
276	28	M	N	2015-08-18 12:15:00	1	Streptococcus pneumoniae	Emergency	2015	4.8	13.9	41.2	85.8	29.0	33.7	12.9	19830	89	17649	0	0	0	0	0	0	4	793	85	16855.5	1	198.3	1	198.3	3	594.9	0	0	6	1189.8	0	0	159000	.	.	.	7.48	27.2	121.1	22.6	20.7
277	73	F	S	2015-08-25 12:00:00	0	Escherichia coli	Emergency	2015	3.63	9.8	30.6	84.3	27.0	32.0	14.4	25960	85	22066	0	0	0	0	0	0	54	14018	31	8047.6	0	0	0	0	12	3115.2	0	0	3	778.8	0	0	217000	1.49	55.0	32.3	7.17	16.8	120.4	9	6.4
278	61	M	N	2015-09-02 15:45:00	1	Staphylococcus aureus	Medical Clinic	2015	4.41	12.7	39.5	89.6	28.8	32.2	15.1	12240	77	9425	0	0	0	0	0	0	0	0	77	9424.8	3	367.2	0	0	14	1713.6	0	0	6	734.4	0	0	329000	.	.	.	7.49	29.4	64.8	24.4	23.1
279	60	M	N	2015-09-01 14:45:00	1	Staphylococcus aureus	Emergency	2015	2.34	7.2	22.8	97.4	30.8	31.6	14.8	5420	93	5041	0	0	0	0	0	0	42	2276	51	2764.2	0	0	1	54.2	4	216.8	0	0	2	108.4	0	0	160000	.	.	.	7.29	39.7	55.1	18.5	19.7
280	32	M	S	2015-11-04 10:30:00	1	Staphylococcus aureus	Surgery Clinic	2015	4.51	11.6	36.3	80.5	25.7	32.0	15.7	5080	92	4674	0	0	0	0	0	0	4	203	88	4470.4	1	50.8	0	0	2	101.6	0	0	5	254	0	0	125000	.	.	.	.	.	.	.	.
281	59	F	N	2015-09-17 13:32:04	0	Salmonella spp.	Emergency	2015	2.88	8.3	24.8	86.1	28.8	33.5	16.7	25740	84	21622	0	0	1	257	1	257	28	7207	54	13899.6	0	0	0	0	11	2831.4	0	0	5	1287	0	0	454000	1.42	60.0	.	7.15	15.5	170.7	8.1	5.7
282	57	M	S	2016-01-10 14:47:28	0	Morganella morganii	Medical Clinic	2016	2.6	7.1	23.4	90.0	27.3	30.3	17.8	12580	88	11070	0	0	0	0	0	0	0	0	88	11070.4	0	0	0	0	8	1006.4	0	0	4	503.2	0	0	393000	.	.	.	7.35	33.3	95.7	18.8	18.8
283	57	M	S	24/09/2015 14:00:07	1	Streptococcus spp.	General ICU	2015	2.91	9.1	28.2	96.9	31.3	32.3	14.1	7520	84	6317	0	0	0	0	0	0	1	75	83	6241.6	6	451.2	0	0	5	376.0	0	0	5	376	0	0	209000	.	.	.	7426	37.1	88.5	24.7	25.1
284	22	M	N	18/11/2015 08:18:03	0	Klebsiella pneumoniae	Surgery Clinic	2015	.	.	.	.	.	.	.	.	.	.	.	.	.	.	.	.	.	.	.	.	.	.	.	.	.	.	.	.	.	.	.	.	.	.	.	.	.	.	.	.	.
285	74	M	S	2015-10-07 17:34:05	1	Staphylococcus aureus	Medical Clinic	2015	.	.	.	.	.	.	.	.	.	.	.	.	.	.	.	.	.	.	.	.	.	.	.	.	.	.	.	.	.	.	.	.	.	.	.	.	.	.	.	.	.
286	60	F	N	2015-10-16 23:06:04	1	Streptococcus viridans grupo	Emergency	2015	3.01	9.8	27.6	91.7	32.6	35.5	12.9	530	77	408	0	0	0	0	0	0	0	0	77	408.1	0	0	0	0	21	111.3	0	0	2	10.6	0	0	77000	1.9	42.0	45.3	7.36	20.3	171.9	14.5	11.7
287	57	M	S	2015-10-27 03:01:41	0	Pseudomonas aeruginosa	Emergency	2015	1.88	6.2	18.1	96.3	33.0	34.3	19.4	6020	84	5057	0	0	0	0	0	0	24	1445	60	3612.0	0	0	0	0	10	602.0	0	0	6	361.2	0	0	118000	.	.	.	7.37	27.8	307.1	17.7	16.7
288	3	M	N	2015-11-22 22:02:24	1	Staphylococcus coagulase-negative	Pediatric ICU	2015	3.6	10.5	31.5	87.5	29.2	33.3	14.4	30340	83	25182	0	0	0	0	0	0	7	2124	76	23058.4	1	303.4	0	0	6	1820.4	0	0	10	3034	0	0	376000	.	.	.	.	.	.	.	.
289	28	F	N	2015-11-09 09:32:18	0	Klebsiella oxytoca	Surgery Clinic	2015	4.2	12.8	37.5	89.3	30.5	34.1	13.1	7460	87	6490	0	0	0	0	0	0	6	448	81	6042.6	0	0	0	0	10	746.0	0	0	3	223.8	0	0	139000	.	.	.	.	.	.	.	.
290	71	M	S	2015-10-28 23:36:24	1	Enterococcus faecalis	Emergency	2015	3.39	7.7	25.0	73.7	22.7	30.8	18.9	9070	87	7891	0	0	0	0	3	272	34	3084	50	4535.0	0	0	0	0	11	997.7	0	0	2	181.4	0	0	161000	1.55	54.0	43.4	7.27	22.5	207.4	12.3	10.5
291	73	M	S	25/02/2018 12:27:32	1	Staphylococcus epidermidis	Medical Clinic	2018	.	.	.	.	.	.	.	.	.	.	.	.	.	.	.	.	.	.	.	.	.	.	.	.	.	.	.	.	.	.	.	.	.	.	.	.	.	.	.	.	.
292	74	M	N	2017-07-29 18:15:00	1	Enterococcus faecalis	Emergency	2017	4.11	13.0	36.3	88.3	31.6	35.8	13.8	5890	80	4712	0	0	0	0	0	0	2	118	78	4594.2	0	0	0	0	12	706.8	0	0	8	471.2	0	0	147000	.	.	.	7.43	32.1	83.5	22.7	22
293	0	M	N	2015-11-04 13:26:57	1	Streptococcus pneumoniae	Neonatal ICU	2015	.	.	.	.	.	.	.	.	.	.	.	.	.	.	.	.	.	.	.	.	.	.	.	.	.	.	.	.	.	.	.	.	.	.	.	.	7.31	37.8	71.8	18.9	19.6
294	44	M	S	2016-07-06 22:06:07	1	Staphylococcus aureus	Surgery Clinic	2016	3.51	9.5	27.3	77.8	27.1	34.8	15.1	4310	82	3534	0	0	0	0	0	0	9	388	73	3146.3	0	0	0	0	13	560.3	0	0	5	215.5	0	0	168000	.	.	.	.	.	.	.	.
295	0	M	N	15/11/2015 12:37:10	1	Streptococcus agalactiae	Neonatal ICU	2015	4.13	14.3	42.6	103.1	34.6	33.6	15.3	7040	84	5914	0	0	0	0	0	0	20	1408	64	4505.6	0	0	0	0	9	633.6	0	0	7	492.8	0	0	137000	.	.	.	.	.	.	.	.
296	24	F	N	2016-01-12 15:01:49	0	Klebsiella pneumoniae	Surgery Clinic	2016	3.79	9.3	28.8	76.0	24.5	32.3	18.7	18630	94	17512	0	0	0	0	0	0	14	2608	80	14904.0	0	0	0	0	5	931.5	0	0	1	186.3	0	0	170000	.	.	.	.	.	.	.	.
297	0.8	F	N	2016-07-04 10:15:00	0	Pseudomonas aeruginosa	Pediatrics	2016	5.44	10.8	34.0	62.5	19.9	31.8	39.1	11810	52	6141	0	0	0	0	0	0	0	0	52	6141.2	2	236.2	0	0	37	4369.7	0	0	9	1062.9	0	0	664000	.	.	.	7397	40	74.1	24.3	25.3
298	59	M	N	12/12/2015 09:46:53	1	Staphylococcus epidermidis	General ICU	2015	3.25	9.1	29.3	90.2	28.0	31.1	16.2	4900	90	4410	0	0	0	0	0	0	1	49	89	4361.0	3	147.0	0	0	1	49.0	0	0	6	294	0	0	134000	.	.	.	7.49	36.6	114.4	28.4	28.7
299	83	M	S	2015-12-26 14:11:18	0	Acinetobacter baumannii	General ICU	2015	1.92	5.8	17.8	92.7	30.2	32.6	15.2	4120	80	3296	0	0	4	165	3	124	55	2266	18	741.6	1	41.2	0	0	17	700.4	0	0	2	82.4	0	0	244000	.	.	.	7.43	33.3	110.5	22.9	22.8
300	0	M	N	2016-01-13 22:08:00	1	Staphylococcus coagulase-negative	Neonatal ICU	2016	3.6	11.1	33.9	94.2	30.8	32.7	19.0	4020	64	2573	0	0	0	0	0	0	4	161	60	2412.0	2	80.4	0	0	30	1206.0	0	0	4	160.8	0	0	138000	.	.	.	7.39	50.3	113.9	28.1	31.1
301	79	F	N	2016-01-15 22:35:00	1	Enterococcus faecalis	Emergency	2016	2.83	8.4	24.5	86.6	29.7	34.3	14.2	22620	87	19679	0	0	2	452	5	1131	14	3167	66	14929.2	1	226.2	0	0	5	1131.0	0	0	7	1583.4	0	0	287000	1.27	70.0	25.8	7.34	20.5	93.7	13.7	11.3
302	1	M	N	2017-02-20 10:51:18	0	Pseudomonas aeruginosa	Pediatrics	2017	4.01	9.9	29.0	72.3	24.7	34.1	15.6	8740	77	6730	0	0	0	0	0	0	8	699	69	6030.6	0	0	0	0	19	1660.6	0	0	4	349.6	0	0	273000	.	.	.	.	.	.	.	.
303	1	F	N	2016-01-22 12:27:56	0	Salmonella spp.	Neonatal ICU	2016	3.02	8.8	28.6	94.7	29.1	30.8	16.3	48190	74	35661	0	0	0	0	0	0	16	7710	58	27950.2	1	481.9	0	0	21	10119.9	0	0	4	1927.6	0	0	126000	1.47	17.9	40.9	6.87	32.8	59.3	6.1	6.6
304	72	F	N	2016-03-04 12:10:18	0	Pseudomonas aeruginosa	General ICU	2016	2.83	8.6	26.5	93.6	30.4	32.5	21.5	6660	88	5861	0	0	0	0	0	0	14	932	74	4928.5	2	133.2	0	0	5	333.0	0	0	5	333	0	0	134000	.	.	.	7.25	51.1	83.3	20.5	23.4
305	0.3	F	S	2016-03-05 13:06:59	0	Pseudomonas aeruginosa	Pediatric ICU	2016	3.32	10.5	34.3	103.3	31.6	30.6	21.4	24470	62	15171	0	0	0	0	0	0	9	2202	53	12969.1	4	978.8	0	0	27	6606.9	0	0	7	1712.9	0	0	180000	.	.	.	7.42	45.6	29.1	27.7	30.6
306	0.2	M	N	2016-04-17 11:29:04	0	Klebsiella pneumoniae	Pediatrics	2016	3.26	8.0	25.8	79.1	24.5	31.0	14.4	12310	62	7632	0	0	0	0	2	246	23	2831	37	4554.7	1	123.1	0	0	35	4308.5	0	0	2	246.2	0	0	215000	.	.	.	.	.	.	.	.
307	52	F	N	2016-02-28 10:43:27	1	Staphylococcus capitis and Staphylococcus epidermidis	Medical Clinic	2016	.	.	.	.	.	.	.	.	.	.	.	.	.	.	.	.	.	.	.	.	.	.	.	.	.	.	.	.	.	.	.	.	.	.	.	.	7.53	32.1	69.8	28.3	27.8
308	54	M	N	17/09/2018 11:27:12	1	Streptococcus pneumoniae	Emergency	2018	4.81	13.8	40.1	83.4	28.7	34.4	12.7	17230	93	16024	0	0	0	0	1	172	22	3791	70	12061	0	0	0	0	4	689.2	0	0	3	516.9	0	0	203000	1177	73.4	24.5	7363	32.8	114.4	19.8	19.2
309	69	M	S	2016-02-19 13:35:39	0	Escherichia coli	Emergency	2016	3.89	11.5	34.5	88.7	29.6	33.3	15.7	8590	47	4037	0	0	0	0	3	258	35	3006	9	773.1	1	85.9	0	0	48	4123.2	0	0	4	343.6	0	0	161000	1.81	44.0	52.3	7.14	33.3	104.4	11.9	12
310	81	F	S	2016-06-20 08:00:00	1	Staphylococcus hominis	Emergency	2016	2.41	7.2	23.7	98.3	29.9	30.4	15.7	17320	75	12990	0	0	0	0	0	0	0	0	75	12990.0	5	866.0	0	0	16	2771.2	0	0	4	692.8	0	0	392000	.	.	.	7.42	45.5	133.2	28.7	30.5
311	82	F	S	2016-03-07 14:38:40	0	Acinetobacter baumannii	Medical Clinic	2016	4.16	12.1	37.2	89.4	29.1	32.5	16.5	19360	85	16456	0	0	1	194	4	774	41	7938	39	7550.4	2	387.2	0	0	9	1742.4	0	0	4	774.4	0	0	268000	.	.	.	7.47	34.5	56.3	25.6	25.6
312	82	F	S	2016-05-04 11:46:06	0	Escherichia coli	General ICU	2016	2.64	7.3	24.9	94.3	27.7	29.3	19.3	13560	65	8814	0	0	1	136	2	271	25	3390	37	5017.2	1	135.6	0	0	29	3932.4	0	0	5	678	0	0	344000	.	.	.	7.38	49.3	77.7	27.8	30.2
313	57	M	N	2016-03-18 23:37:00	0	Klebsiella pneumoniae	Surgery Clinic	2016	3.05	9.7	28.3	92.8	31.8	34.3	15.5	16770	93	15596	0	0	0	0	2	335	7	1174	84	14086.8	0	0	0	0	4	670.8	0	0	3	503.1	0	0	433000	.	.	.	.	.	.	.	.
314	0	F	N	2016-04-18 17:07:24	1	Staphylococcus aureus	Neonatal ICU	2016	3.17	10.2	30.4	95.9	32.2	33.6	18.0	6530	47	3069	0	0	0	0	0	0	6	392	41	2677.3	4	261.2	0	0	32	2089.6	0	0	17	1110.1	0	0	.	.	.	.	7.34	59.5	48.1	28.5	33
315	52	M	N	2017-05-19 10:15:00	0	Enterobacter cloacae	Surgery Clinic	2017	.	.	.	.	.	.	.	.	.	.	.	.	.	.	.	.	.	.	.	.	.	.	.	.	.	.	.	.	.	.	.	.	.	.	.	.	.	.	.	.	.
316	40	M	N	2016-06-03 13:00:00	0	Stenotrophomonas maltophilia	Medical Clinic	2016	.	.	.	.	.	.	.	.	.	.	.	.	.	.	.	.	.	.	.	.	.	.	.	.	.	.	.	.	.	.	.	.	.	.	.	.	.	.	.	.	.
317	0	F	N	2016-05-19 11:10:02	1	Staphylococcus epidermidis	Neonatal ICU	2016	3.02	10.7	30.9	102.3	35.4	34.6	17.4	9010	43	3874	0	0	0	0	0	0	5	450	38	3423.8	1	90.1	0	0	35	3153.5	0	0	21	1892.1	0	0	172000	.	.	.	7.37	32.8	79.6	20.1	19.7
318	44	F	N	2017-07-29 23:08:00	1	Staphylococcus aureus	Emergency	2017	3.67	11.7	34.9	95.1	31.9	33.5	13.3	12260	88	10789	0	0	0	0	0	0	10	1226	78	9562.8	2	245.2	0	0	8	980.8	0	0	2	245.2	0	0	221000	1.0	100.0	28.5	7.48	31.7	94.6	24.9	24.1
319	0	F	N	2016-06-14 11:56:39	1	Staphylococcus aureus	Pediatrics	2016	3.23	9.5	28.4	87.9	29.4	33.5	15.3	20300	52	10556	0	0	0	0	0	0	0	0	52	10556.0	3	609.0	0	0	32	6496.0	0	0	13	2639	0	0	366000	.	.	.	.	.	.	.	.
320	59	M	N	2016-09-20 12:35:48	0	Enterobacter cloacae	Medical Clinic	2016	3.78	13.0	38.5	101.9	34.4	33.8	13.6	17600	90	15840	0	0	0	0	0	0	10	1760	80	14080.0	0	0	0	0	4	704.0	0	0	6	1056	0	0	169000	.	.	.	.	.	.	.	.
321	75	F	N	2016-06-13 13:17:46	1	Staphylococcus aureus	Emergency	2016	2.95	8.6	25.5	86.4	29.2	33.7	15.3	32080	86	27589	0	0	0	0	1	321	11	3529	74	23739.2	1	320.8	0	0	7	2245.6	0	0	6	1924.8	0	0	138000	.	.	.	7.43	33.2	65.1	23	22.8
322	48	M	N	2016-06-16 17:30:00	0	Escherichia coli	General ICU	2016	4.5	14.0	40.5	90.0	31.1	34.6	14.5	9700	85	8245	0	0	2	194	3	291	33	3201	47	4559.0	1	97.0	0	0	12	1164.0	0	0	2	194	0	0	132000	1.18	77.0	31.5	7.17	51.1	112	16	19.4
323	79	F	S	2016-06-23 09:28:51	0	Escherichia coli	Emergency	2016	2.87	9.4	27.7	96.5	32.8	33.9	15.9	12200	82	10004	0	0	0	0	0	0	0	0	82	10004.0	1	122.0	0	0	6	732.0	0	0	11	1342	0	0	77000	1.77	45.0	.	7.43	26.6	85.8	19.8	18.2
324	13	M	N	2016-09-12 08:46:09	0	Klebsiella pneumoniae	Pediatrics	2016	3.19	8.8	27.7	86.8	27.6	31.8	18.3	9320	36	3323	0	0	0	0	0	0	0	0	36	3322.8	1	92.3	0	0	50	4615.0	0	0	13	1199.9	0	0	598000	.	.	.	.	.	.	.	.
325	84	F	S	25/03/2018 22:34:45	0	Escherichia coli	Emergency	2018	2.62	7.8	24	91.6	29.8	32.5	17	5270	87	4585	0	0	0	0	1	53	30	1581	56	2951.2	0	0	0	0	9	474.3	0	0	4	210.8	0	0	118000	.	.	.	7372	13.3	368.8	11.8	7.9
326	45	M	N	2016-08-11 10:30:00	0	Burkholderia cepacia	General ICU	2016	2.23	7.0	22.4	100.4	31.4	31.2	15.0	24990	88	21991	0	0	1	250	1	250	12	2999	74	18492.6	0	0	0	0	6	1499.4	0	0	6	1499.4	0	0	155000	.	.	.	7.26	58.8	112.4	23.4	27.3
327	65	M	S	2016-08-07 23:16:00	1	Staphylococcus aureus	Emergency	2016	3.82	11.5	34.6	90.6	30.1	33.2	16.8	450	1	4	0	0	0	0	0	0	0	0	1	4.5	19	85.5	0	0	78	351.0	0	0	2	9	0	0	9000	1.46	57.0	36.0	7.38	32.6	68.3	20.4	20
328	8	M	N	2016-12-28 19:36:00	0	Escherichia coli	Emergency	2016	2.29	6.4	18.0	78.6	27.9	35.6	12.0	1130	22	249	0	0	0	0	0	0	4	45	18	203.4	0	0	0	0	74	836.2	0	0	4	45.2	0	0	5000	1.21	69.4	39.5	.	.	.	.	.
329	0.2	M	N	2016-10-04 13:04:15	1	Staphylococcus epidermidis	Pediatric ICU	2016	3.56	10.7	32.2	90.4	30.1	33.2	13.5	16100	65	10465	0	0	0	0	0	0	0	0	65	10465.0	5	805.0	0	0	28	4508.0	0	0	2	322	0	0	508000	.	.	.	7.36	41.6	54.4	22.5	24
330	50	F	N	07/04/2018 18:00:08	0	Escherichia coli	Emergency	2018	2.44	8.4	24.1	98.8	34.4	34.9	15	14900	74	11026	0	0	0	0	0	0	13	1937	61	9089	0	0	0	0	23	3427	0	0	3	447	0	0	75000	2216	28.4	31.2	.	.	.	.	.
331	0.2	M	N	2016-09-17 17:45:00	0	Enterobacter spp.	Pediatric ICU	2016	1.62	4.6	13.8	85.2	28.4	33.3	16.4	3490	48	1675	0	0	1	35	0	0	12	419	35	1221.5	1	34.9	0	0	44	1535.6	0	0	7	244.3	0	0	259000	.	.	.	7.43	31.1	99.4	21.4	21
332	0.4	M	N	2016-11-05 00:58:13	0	Escherichia coli	Pediatric ICU	2016	2.96	8.8	25.3	85.5	29.7	34.8	13.5	18900	79	14931	0	0	0	0	2	378	45	8505	32	6048.0	0	0	0	0	14	2646.0	0	0	7	1323	0	0	321000	.	.	.	7.23	38.4	272.5	15.9	16.7
333	37	F	S	2016-11-22 11:37:35	0	Klebsiella pneumoniae	General ICU	2016	3.29	10.3	28.9	87.8	31.3	35.6	16.6	8110	80	6488	0	0	2	162	2	162	4	324	72	5839.2	2	162.2	1	81.1	13	1054.3	0	0	4	324.4	0	0	420000	.	.	.	7.46	25.6	99.4	20.9	18.9
334	0.4	M	N	2017-02-02 03:05:00	0	Pseudomonas aeruginosa	Emergency	2017	3.05	7.7	22.0	72.1	25.2	35.0	14.5	4290	13	558	0	0	0	0	3	129	8	343	2	85.8	0	0	0	0	58	2488.2	0	0	29	1244.1	0	0	280000	.	.	.	.	.	.	.	.
335	77	M	N	2016-12-11 15:53:24	0	Klebsiella pneumoniae	Medical Clinic	2016	2.41	7.6	23.1	95.9	31.5	32.9	19.5	41400	93	38502	0	0	1	414	1	414	18	7452	73	30222.0	0	0	0	0	4	1656.0	0	0	3	1242	0	0	399000	.	.	.	7.41	38	45.6	23.7	34.6
336	0	M	N	2016-10-23 16:08:09	0	Escherichia coli	Neonatal ICU	2016	3.3	10.4	30.0	90.9	31.5	34.7	19.4	27040	58	15683	0	0	0	0	0	0	2	541	56	15142.4	15	4056.0	0	0	18	4867.2	0	0	9	2433.6	0	0	248000	.	.	.	7.35	48.6	69.1	25.2	27.8
337	72	M	N	2016-10-11 23:49:00	1	Staphylococcus aureus	Emergency	2016	4.77	14.0	39.7	83.2	29.4	35.3	15.5	34420	96	33043	0	0	0	0	1	344	11	3783	84	28912.8	0	0	0	0	3	1032.6	0	0	1	344.2	0	0	72000	.	.	.	7.47	27.6	52.9	22.4	20.6
338	0	F	N	2016-10-29 13:45:21	1	Staphylococcus epidermidis	Neonatal ICU	2016	2.95	9.3	27.9	94.6	31.5	33.3	16.0	7530	77	5798	0	0	0	0	0	0	2	151	75	5647.5	3	225.9	0	0	18	1355.4	0	0	2	150.6	0	0	391000	.	.	.	7.35	48.6	69	24.8	27.4
339	0	M	N	2016-10-27 15:17:41	0	Escherichia coli	Neonatal ICU	2016	3.32	12.0	34.9	105.1	36.1	34.4	17.9	6630	51	3381	0	0	0	0	2	133	31	2055	18	1193.4	16	1060.8	0	0	22	1458.6	0	0	11	729.3	0	0	44000	.	.	.	7.37	40.6	72	23	24.2
340	71	M	N	2016-11-03 13:48:42	1	Staphylococcus aureus	Emergency	2016	3.32	10.7	31.9	96.1	32.2	33.5	12.7	8930	81	7233	0	0	0	0	0	0	2	179	79	7054.7	1	89.3	0	0	9	803.7	0	0	9	803.7	0	0	187000	.	.	.	7.3	45.7	66.8	21.1	23.3
341	82	F	N	2016-11-07 20:42:05	1	Enterococcus faecalis	Emergency	2016	4.41	12.9	37.9	85.9	29.3	34.0	14.7	12360	90	11124	0	0	0	0	0	0	20	2472	70	8652.0	0	0	0	0	4	494.4	0	0	6	741.6	0	0	135000	1.54	53.0	35.7	7.33	44.6	71	22.3	24.4
342	60	M	N	2016-11-13 06:00:00	0	Elizabethkingia meningoseptica	Emergency	2016	5.24	15.7	48.2	92.0	30.0	32.6	14.9	27210	95	25850	0	0	0	0	0	0	6	1633	89	24216.9	0	0	0	0	3	816.3	0	0	2	544.2	0	0	53000	.	.	.	7.18	32.8	137.9	13	12.8
343	58	M	S	2017-01-05 02:20:00	0	Klebsiella pneumoniae	Emergency	2017	3.58	10.2	31.1	86.9	28.5	32.8	17.4	3590	71	2549	0	0	1	36	2	72	31	1113	37	1328.3	1	35.9	0	0	25	897.5	0	0	3	107.7	0	0	46000	2.48	24.0	247.5	6.99	55	70.2	10.6	14.3
344	52	M	N	2016-11-23 20:05:00	0	Escherichia coli	Emergency	2016	4.23	12.6	36.4	86.1	29.8	34.6	14.3	16220	79	12814	0	0	1	162	0	0	12	1946	66	10705.2	2	324.4	0	0	11	1784.2	0	0	8	1297.6	0	0	78000	1.42	51.7	28.8	7.4	28	79.8	19.5	17.9
345	66	M	N	26/11/2018 18:59:27	0	Pseudomonas aeruginosa	Emergency	2018	3.77	10.7	33.3	88.3	28.4	32.1	13.2	7810	87	6795	0	0	0	0	0	0	5	390	82	6404.2	0	0	0	0	9	702.9	0	0	4	312.4	0	0	181000	.	.	.	7382	37	143.1	22.3	22.7
346	1	F	N	2016-12-16 10:57:36	0	Haemophilus parainfluenzae	Pediatrics	2016	3.37	8.8	27.2	80.7	26.1	32.4	14.5	9990	74	7393	0	0	0	0	0	0	0	0	74	7392.6	0	0	0	0	17	1698.3	0	0	9	899.1	0	0	326000	.	.	.	.	.	.	.	.
347	77	M	N	2016-12-30 23:46:50	0	Klebsiella pneumoniae	Medical Clinic	2016	3.13	9.2	28.1	89.8	29.4	32.7	17.2	3060	87	2662	0	0	0	0	0	0	3	92	84	2570.4	0	0	0	0	12	367.2	0	0	1	30.6	0	0	84000	.	.	.	7.43	36.4	75.8	24.6	24.9
348	58	M	S	2016-12-05 16:03:41	1	Streptococcus agalactiae	Emergency	2016	4.31	14.3	39.9	92.6	33.2	35.8	15.4	16680	89	14845	0	0	1	167	3	500	10	1668	75	12510.0	1	166.8	0	0	2	333.6	0	0	8	1334.4	0	0	43000	2.26	26.2	39.9	7.43	30.2	138.8	21.9	20.5
349	71	M	N	2016-12-13 11:36:03	1	Staphylococcus aureus	Emergency	2016	4.44	13.6	39.1	88.1	30.6	34.8	15.2	9400	87	8178	0	0	0	0	0	0	1	94	86	8084.0	1	94.0	0	0	10	940.0	0	0	2	188	0	0	160000	1.09	83.0	25.8	7.27	31.9	68.7	15.7	15.3
350	4	M	N	2017-01-23 10:45:00	0	Pseudomonas aeruginosa	Pediatrics	2017	4.56	12.2	36.2	79.4	26.8	33.7	17.4	4310	74	3189	0	0	0	0	0	0	16	690	58	2499.8	0	0	0	0	26	1120.6	0	0	0	0	0	0	360000	.	.	.	.	.	.	.	.
351	1	F	N	2017-01-18 12:05:26	1	Staphylococcus aureus	Pediatrics	2017	4.43	11.8	35.6	80.4	26.6	33.1	16.0	18170	86	15626	0	0	0	0	0	0	6	1090	80	14536.0	1	181.7	0	0	6	1090.2	0	0	7	1270.9	0	0	257000	.	.	.	.	.	.	.	.
352	60	F	N	2017-01-14 18:09:40	1	Staphylococcus aureus	Emergency	2017	3.63	7.9	26.0	71.6	21.8	30.4	18.6	34160	85	29036	0	0	0	0	2	683	8	2733	75	25620.0	1	341.6	0	0	13	4440.8	0	0	1	341.6	0	0	686000	1.27	63.7	28.1	.	.	.	.	.
353	46	M	N	2017-04-19 21:23:00	1	Staphylococcus aureus	Medical Clinic	2017	4.21	12.4	36.7	87.2	29.5	33.8	12.5	11100	94	10434	0	0	0	0	0	0	10	1110	84	9324.0	0	0	0	0	5	555.0	0	0	1	111	0	0	153000	.	.	.	7.51	32.6	77.8	27.6	26.9
354	25	M	N	2017-04-06 11:19:21	1	Staphylococcus aureus	Surgery Clinic	2017	3.03	8.7	25.6	84.5	28.7	34.0	15.3	13420	80	10736	0	0	0	0	0	0	3	403	77	10333.4	0	0	0	0	16	2147.2	0	0	4	536.8	0	0	311000	.	.	.	.	.	.	.	.
355	25	M	N	2017-02-20 14:24:01	1	Staphylococcus haemolyticus	General ICU	2017	2.52	7.3	21.8	86.5	29.0	33.5	15.0	7410	83	6150	0	0	3	222	1	74	24	1778	55	4075.5	9	666.9	1	74.1	4	296.4	0	0	3	222.3	0	0	200000	.	.	.	7.36	51.2	101.9	27.2	29.9
356	53	F	S	2017-01-30 14:00:00	0	Escherichia coli	Emergency	2017	3.48	9.7	31.8	91.4	27.9	30.5	15.7	12530	83	10400	0	0	0	0	1	125	28	3508	54	6766.2	1	125.3	0	0	15	1879.5	0	0	1	125.3	0	0	132000	2.0	31.9	.	6.91	52.8	218.2	8.6	11.6
357	63	M	N	2017-02-05 20:18:00	0	Klebsiella pneumoniae	Emergency	2017	3.82	11.1	33.2	86.9	29.1	33.4	14.2	11110	89	9887	0	0	0	0	0	0	2	222	87	9665.7	0	0	0	0	8	888.8	0	0	3	333.3	0	0	489000	.	.	.	.	.	.	.	.
358	20	F	N	2017-02-04 18:27:00	0	Serratia marcescens	Emergency	2017	3.41	9.3	28.4	83.3	27.3	32.7	13.2	1130	68	768	0	0	0	0	0	0	0	0	68	768.4	1	11.3	0	0	31	350.3	0	0	0	0	0	0	217000	.	.	.	7.42	31.3	99.2	21.6	21
359	42	M	N	13/03/2017 18:49:31	1	Staphylococcus epidermidis	Surgery Clinic	2017	3.68	10.4	32.0	87.0	28.3	32.5	14.2	16050	84	13482	0	0	0	0	0	0	0	0	84	13482.0	2	321.0	0	0	12	1926.0	0	0	2	321	0	0	865000	.	.	.	7491	33.3	108.7	26.6	26.2
360	0.2	F	S	2017-02-25 16:03:04	1	Staphylococcus epidermidis and Staphylococcus lugdunensis	Pediatric ICU	2017	2.68	7.6	27.6	103.0	28.4	27.5	15.5	32720	75	24540	0	0	0	0	0	0	5	1636	70	22904.0	0	0	0	0	15	4908.0	0	0	0	0	0	0	699000	1.36	56.8	20.2	7.27	34.1	79.2	15.8	16
361	0.2	M	N	2017-03-06 20:32:00	1	Enterococcus faecalis	Emergency	2017	3.97	11.1	32.2	81.1	28.0	34.5	14.0	12720	18	2290	0	0	0	0	0	0	0	0	18	2289.6	3	381.6	0	0	72	9158.4	0	0	7	890.4	0	0	517000	.	.	.	.	.	.	.	.
362	74	M	S	2017-03-14 09:45:00	1	Staphylococcus aureus	Emergency	2017	4.2	12.8	38.8	92.4	30.5	33.0	13.6	16910	91	15388	0	0	0	0	0	0	44	7440	47	7947.7	0	0	0	0	4	676.4	0	0	5	845.5	0	0	232000	1.07	87.6	24.2	7.18	38.1	69.4	13.9	14.9
363	0	F	N	2017-03-25 14:15:00	1	Staphylococcus aureus	Neonatal ICU	2017	4.62	15.7	45.6	98.7	34.0	34.4	16.6	6730	73	4913	0	0	0	0	0	0	3	202	70	4711.0	1	67.3	0	0	22	1480.6	0	0	4	269.2	0	0	100000	.	.	.	7.41	34.6	104.9	22.7	22.4
364	0.2	M	N	2017-06-24 13:12:36	0	Klebsiella pneumoniae	Neonatal ICU	2017	3.41	10.0	30.7	90.0	29.3	32.6	14.2	4780	54	2581	0	0	0	0	0	0	1	48	53	2533.4	1	47.8	0	0	44	2103.2	0	0	1	47.8	0	0	89000	.	.	.	7.41	37.7	81.7	23.8	24.4
365	73	F	N	2017-04-06 20:25:38	0	Achromobacter spp.	Emergency	2017	3.31	9.8	30.1	90.9	29.6	32.6	18.7	19780	91	18000	0	0	0	0	0	0	4	791	87	17208.6	1	197.8	0	0	6	1186.8	0	0	2	395.6	0	0	252000	1.7	16.9	40.9	7.34	32.6	78.6	18.3	18
366	31	M	N	2017-04-17 13:12:48	1	Enterococcus faecalis	Surgery Clinic	2017	3.33	8.6	26.7	80.2	25.8	32.2	17.7	20000	83	16600	0	0	1	200	1	200	6	1200	75	15000.0	1	200.0	0	0	6	1200.0	0	0	10	2000	0	0	514000	.	.	.	.	.	.	.	.
367	68	F	N	2017-04-15 08:00:00	0	Escherichia coli	Medical Clinic	2017	4.18	13.0	36.8	88.0	31.1	35.3	12.8	8800	87	7656	0	0	0	0	0	0	0	0	87	7656.0	0	0	0	0	7	616.0	0	0	6	528	0	0	217000	.	.	.	7.49	31.3	64.8	25.7	24.7
368	22	M	N	2017-04-11 10:30:00	0	Acinetobacter baumannii	General ICU	2017	3.18	8.3	27.5	86.5	26.1	30.2	14.3	3630	85	3086	0	0	0	0	0	0	2	73	83	3012.9	0	0	0	0	12	435.6	0	0	3	108.9	0	0	108000	.	.	.	7.36	55.3	72.8	28.4	32.1
369	69	M	N	2017-04-13 17:00:00	1	Streptococcus sp	Emergency	2017	3.71	11.5	33.8	91.1	31.0	34.0	13.4	6640	83	5511	0	0	0	0	0	0	0	0	83	5511.2	0	0	0	0	14	929.6	0	0	3	199.2	0	0	153000	.	.	.	7.48	30.2	63.6	24	22.9
370	23	M	N	12/11/2018 08:50:00	0	Serratia marcescens	Surgery Clinic	2018	4.37	13	37.2	85.1	29.7	34.9	12.4	9740	85	8279	0	0	0	0	0	0	15	1461	70	6818	1	97.4	0	0	9	876.6	0	0	5	487	0	0	213000	.	.	.	.	.	.	.	.
371	0.6	M	N	2017-10-07 12:22:00	0	Klebsiella pneumoniae	Pediatric ICU	2017	.	.	.	.	.	.	.	.	.	.	.	.	.	.	.	.	.	.	.	.	.	.	.	.	.	.	.	.	.	.	.	.	.	.	.	.	.	.	.	.	.
372	79	M	S	2017-04-15 13:45:00	0	Klebsiella pneumoniae	Emergency	2017	3.54	10.9	33.9	95.8	30.8	32.2	15.1	35280	96	33869	0	0	0	0	4	1411	12	4234	80	28224.0	0	0	0	0	2	705.6	0	0	2	705.6	0	0	96000	1.44	51.7	37.0	7.25	36.4	297.2	16	16.4
373	0.7	F	S	2017-04-26 15:13:48	0	Pseudomonas aeruginosa	Pediatric ICU	2017	3.71	10.2	30.8	83.0	27.5	33.1	14.8	1420	5	71	0	0	0	0	0	0	0	0	5	71.0	1	14.2	0	0	90	1278.0	0	0	4	56.8	0	0	180000	.	.	.	.	.	.	.	.
374	72	F	N	2017-09-02 05:09:00	0	Escherichia coli	Emergency	2017	3.53	9.6	30.3	85.8	27.2	31.7	18.1	13930	96	13373	0	0	0	0	0	0	5	696	91	12676.3	0	0	0	0	1	139.3	0	0	3	417.9	0	0	73000	1.44	51.7	22.6	7.32	40.4	82	20.1	21.3
375	65	M	N	2017-06-08 16:33:01	0	Acinetobacter baumannii and Escherichia coli	Medical Clinic	2017	2.54	7.7	23.7	93.3	30.3	32.5	18.9	6640	96	6374	0	0	0	0	0	0	10	664	86	5710.4	1	66.4	0	0	2	132.8	0	0	1	66.4	0	0	77000	.	.	.	7.48	34.1	53.4	26	26
376	36	M	S	2017-05-06 19:00:00	1	Streptococcus pneumoniae	Emergency	2017	3.98	14.3	39.7	99.7	35.9	36.0	14.0	7670	95	7286	0	0	0	0	0	0	13	997	82	6289.4	0	0	0	0	5	383.5	0	0	0	0	0	0	65000	1.09	84.5	35.6	7.42	35.5	125.4	23.9	23.8
377	59	F	N	11/12/2018 22:30:00	0	Salmonella spp.	Emergency	2018	4.56	15.3	42.9	94.1	33.6	35.7	13.9	12560	80	10048	0	0	2	251	0	0	17	2135	61	7661.6	0	0	0	0	17	2135.2	0	0	3	376.8	0	0	261000	.	.	.	7253	24	93.2	13	11
378	0	F	N	5/25/2017 14:45	0	Acinetobacter baumannii	Pediatrics	2017	2.64	8.8	24.9	94.3	33.3	35.3	14.8	5280	54	2851	0	0	0	0	0	0	0	0	54	2851.2	3	158.4	0	0	37	1953.6	0	0	6	316.8	0	0	329000	.	.	.	7.52	24.6	72	22.7	20.6
379	54	M	N	2017-06-08 12:47:36	0	Enterobacter cloacae	Emergency	2017	3.13	9.0	26.7	85.3	28.8	33.7	14.9	5060	81	4099	0	0	0	0	0	0	11	557	70	3542.0	1	50.6	0	0	16	809.6	0	0	2	101.2	0	0	108000	1.55	46.1	75.2	7.2	35	94.9	13.8	14.2
380	0.2	F	N	2017-09-16 08:30:00	0	Klebsiella pneumoniae	Pediatric ICU	2017	2.82	8.2	25.2	89.4	29.1	32.5	15.5	3450	52	1794	0	0	0	0	0	0	6	207	46	1587.0	0	0	0	0	36	1242.0	0	0	12	414	0	0	139000	1.29	62.0	34.4	7.29	41.4	91.1	19.4	20.8
381	0.2	F	N	2017-07-11 17:00:00	1	Staphylococcus epidermidis	Neonatal ICU	2017	3.03	8.9	26.8	88.4	29.4	33.2	18.1	11060	68	7521	0	0	0	0	0	0	1	111	67	7410.2	1	110.6	0	0	23	2543.8	0	0	8	884.8	0	0	422000	.	.	.	7.38	36.8	94.6	21.9	22.4
382	72	F	S	04/09/2018 17:00:00	0	Klebsiella pneumoniae	Emergency	2018	2.73	9.6	30.3	111	35.2	31.7	17.1	2950	90	2655	0	0	0	0	0	0	17	502	73	2153.5	0	0	0	0	9	265.5	0	0	1	29.5	0	0	92000	4513	12.3	65.2	7267	42.2	68.4	18.2	19.9
383	71	F	S	2017-10-30 15:57:56	1	Staphylococcus epidermidis and Streptococcus sp	Medical Clinic	2017	3.17	9.9	28.4	89.6	31.2	34.9	14.8	4420	68	3006	0	0	0	0	0	0	0	0	68	3005.6	1	44.2	0	0	22	972.4	0	0	9	397.8	0	0	139000	.	.	.	7.51	27.8	68.8	24.5	22.9
384	93	F	N	2017-08-14 01:10:00	0	Pseudomonas aeruginosa	Emergency	2017	4.42	13.1	39.5	89.4	29.6	33.2	13.4	17580	88	15470	0	0	0	0	0	0	10	1758	78	13712.4	0	0	0	0	9	1582.2	0	0	2	351.6	0	0	137000	1.3	61.2	30.6	7.37	42.1	81.5	23.5	25.1
385	51	M	N	2017-09-15 01:23:00	1	Staphylococcus aureus	Emergency	2017	4.36	12.9	38.8	89.0	29.6	33.2	13.9	15760	82	12923	0	0	0	0	0	0	0	0	82	12923.2	0	0	0	0	5	788.0	0	0	13	2048.8	0	0	81000	.	.	.	7.4	40.2	101.5	24.6	25.7
386	17	F	N	2017-10-16 11:04:22	0	Acinetobacter baumannii	General ICU	2017	2.38	6.5	21.0	88.2	27.3	31.0	22.6	3090	47	1452	0	0	0	0	0	0	7	216	40	1236.0	2	61.8	0	0	46	1421.4	0	0	5	154.5	0	0	64000	.	.	.	7.47	38.2	84.2	28.1	28.8
387	17	F	N	2017-09-14 17:45:00	1	Staphylococcus aureus	Emergency	2017	3.71	9.3	27.7	74.7	25.1	33.6	13.0	1460	48	701	0	0	0	0	0	0	3	44	45	657.0	0	0	0	0	39	569.4	5	73	8	116.8	0	0	129000	.	.	.	7.43	33.7	157.2	23.3	23.1
388	0.1	M	N	2017-10-03 15:17:18	1	Staphylococcus epidermidis	Neonatal ICU	2017	2.85	9.9	28.7	100.7	34.7	34.5	16.0	4290	47	2016	0	0	0	0	0	0	4	172	43	1844.7	1	42.9	0	0	42	1801.8	0	0	10	429	0	0	61000	.	.	.	7.4	33.9	109.6	21.5	21.3
389	75	F	S	2017-10-03 11:00:00	1	Staphylococcus aureus	Emergency	2017	2.6	7.3	22.0	84.6	28.1	33.2	21.4	37260	89	33161	0	0	0	0	1	373	12	4471	76	28317.6	0	0	0	0	4	1490.4	0	0	7	2608.2	0	0	66000	1.78	37.6	32.2	7.32	19.1	141.1	12.5	10.1
390	70	M	N	2017-10-06 12:06:31	0	Burkholderia sp	General ICU	2017	2.78	8.6	25.5	91.7	30.9	33.7	15.0	6150	78	4797	0	0	0	0	0	0	0	0	78	4797.0	2	123.0	0	0	13	799.5	0	0	7	430.5	0	0	118000	.	.	.	7.36	48.1	85.9	25.6	27.9
391	0	F	N	2017-11-02 14:33:28	1	Staphylococcus epidermidis	Neonatal ICU	2017	2.86	9.1	27.5	96.2	31.8	33.1	20.4	16280	78	12698	0	0	0	0	0	0	3	488	75	12210.0	5	814.0	0	0	13	2116.4	0	0	4	651.2	0	0	164000	.	.	.	7.38	41	93.4	23.6	24.8
392	0.5	M	N	2017-12-19 20:15:00	0	Klebsiella pneumoniae	Pediatrics	2017	3.2	9.1	25.5	79.4	28.4	35.7	14.0	19480	71	13831	0	0	0	0	0	0	13	2532	58	11298.4	1	194.8	0	0	20	3896.0	0	0	8	1558.4	0	0	81000	.	.	.	7.32	27.8	71.4	16	14.9
393	0.4	M	N	2017-11-01 22:08:00	1	Enterococcus faecalis	Pediatric ICU	2017	.	.	.	.	.	.	.	.	.	.	.	.	.	.	.	.	.	.	.	.	.	.	.	.	.	.	.	.	.	.	.	.	.	.	.	.	7.3	35.8	163.7	18	18.3
394	0.6	M	N	12/01/2018 14:45:00	1	Staphylococcus aureus	Pediatric ICU	2018	4.05	12.1	35.9	88.6	29.9	33.7	18.8	24540	64	15706	0	0	0	0	0	0	2	491	62	15214.8	4	981.6	0	0	22	5398.8	0	0	10	2454	0	0	151000	.	.	.	.	.	.	.	.
395	73	M	S	2017-10-29 20:01:00	1	Staphylococcus hominis	Emergency	2017	3.9	13.3	39.1	100.3	34.1	34.0	14.4	17720	88	15594	0	0	0	0	0	0	9	1595	79	13998.8	1	177.2	0	0	2	354.4	0	0	9	1594.8	0	0	226000	1.04	92.7	29.4	7.27	48.1	184.9	19.9	22.6
396	85	M	N	2017-11-06 08:27:20	0	Escherichia coli	Emergency	2017	4.71	15.2	45.1	95.8	32.3	33.7	12.7	11150	84	9366	0	0	0	0	0	0	14	1561	70	7805.0	0	0	0	0	9	1003.5	0	0	7	780.5	0	0	114000	.	.	.	.	.	.	.	.
397	0	F	N	2017-11-21 11:14:26	1	Staphylococcus epidermidis	Neonatal ICU	2017	.	.	.	.	.	.	.	.	.	.	.	.	.	.	.	.	.	.	.	.	.	.	.	.	.	.	.	.	.	.	.	.	.	.	.	.	.	.	.	.	.
398	0	M	N	2017-11-25 09:45:14	1	Staphylococcus aureus	Neonatal ICU	2017	3.71	11.9	34.4	92.7	32.1	34.6	16.3	20530	83	17040	0	0	0	0	0	0	4	821	79	16218.7	1	205.3	0	0	10	2053.0	0	0	6	1231.8	0	0	318000	.	.	.	7.41	32.9	73.3	22	21.6
399	0.2	F	S	09/01/2018 11:00:00	1	Staphylococcus epidermidis	Neonatal ICU	2018	.	.	.	.	.	.	.	.	.	.	.	.	.	.	.	.	.	.	.	.	.	.	.	.	.	.	.	.	.	.	.	.	.	.	.	.	7186	51.4	130.5	16.9	20.3
400	83	M	S	2017-11-22 22:10:00	1	Streptococcus pneumoniae	Medical Clinic	2017	4.33	13.7	42.9	99.1	31.6	31.9	16.3	2390	22	526	0	0	2	48	1	24	9	215	10	239.0	0	0	0	0	75	1792.5	75	1792.5	3	71.7	0	0	209000	1.45	51.6	32.9	7.05	43.6	61.6	10.5	12.8
401	48	F	S	2017-11-30 12:58:00	1	Enterococcus faecalis	General ICU	2017	3.76	10.9	34.0	90.4	29.0	32.1	14.1	11240	74	8318	0	0	4	450	2	225	6	674	62	6968.8	0	0	0	0	14	1573.6	0	0	12	1348.8	0	0	140000	.	.	.	7.54	42.3	79.5	35.5	36.9
402	71	F	S	10/01/2018 11:46:35	0	Pseudomonas putida	General ICU	2018	2.97	8.4	27.2	91.6	28.3	30.9	18	26160	85	22236	0	0	0	0	0	0	8	2093	77	20143.2	3	784.8	0	0	7	1831.2	0	0	5	1308	0	0	305000	.	.	.	7385	44.6	52.2	25.5	27.5
403	31	F	N	2017-12-11 12:38:21	1	Staphylococcus aureus	Medical Clinic	2017	3.55	10.6	33.1	93.2	29.9	32.0	14.3	19270	86	16572	0	0	0	0	0	0	6	1156	80	15416.0	1	192.7	0	0	8	1541.6	0	0	5	963.5	0	0	246000	.	.	.	.	.	.	.	.
404	0.3	M	N	08/02/2018 14:00:00	0	Klebsiella oxytoca	Neonatal ICU	2018	3.15	8.9	26.9	85.4	28.3	33.1	20.2	4750	53	2518	0	0	0	0	0	0	0	0	53	2517.5	2	95	0	0	33	1567.5	0	0	12	570	0	0	94000	.	.	.	7.28	57.5	60.3	23.9	27.9
405	0	M	N	2017-12-07 23:21:17	1	Staphylococcus epidermidis	Neonatal ICU	2017	4.1	12.1	35.6	86.8	29.5	34.0	21.1	10020	39	3908	0	0	0	0	5	501	22	2204	12	1202.4	1	100.2	0	0	49	4909.8	0	0	11	1102.2	0	0	120000	.	.	.	7.14	31.2	125.3	11.6	11.2
406	67	M	S	2017-12-31 13:54:41	0	Acinetobacter baumannii	General ICU	2017	2.3	6.9	12.9	83.5	30.0	35.9	15.5	45950	93	43654	2	939	7	3286	6	2817	22	10329	56	26292.0	0	0	0	0	4	1868.0	1	469.5	2	939	0	0	90000	2.01	32.1	35.4	7.28	41	80	18.7	20
407	0	F	N	2017-12-19 11:16:00	0	Haemophilus parainfluenzae	Neonatal ICU	2017	3.32	11.9	33.2	100.0	35.8	35.8	15.7	19340	76	14698	0	0	0	0	0	0	0	0	76	14698.4	1	193.4	0	0	20	3868.0	0	0	3	580.2	0	0	311000	.	.	.	7.39	35	55.1	21.6	21.7
408	61	F	N	02/01/2018 13:00:00	1	Staphylococcus epidermidis	Emergency	2018	5.03	14.8	47	93.4	29.4	31.5	13.8	65000	85	5525	0	0	0	0	0	0	4	260	81	5265	0	0	0	0	11	715	0	0	4	260	0	0	263000	.	.	.	7439	52.8	63.7	32.9	36.7
409	51	F	N	17/02/2018 11:02:16	0	Klebsiella pneumoniae	Surgery Clinic	2018	2.56	7.7	23.4	91.4	30.1	32.9	15.7	3430	80	2744	0	0	0	0	0	0	0	0	80	2744	2	68.6	0	0	17	583.1	0	0	1	34.3	0	0	455000	.	.	.	.	.	.	.	.
410	64	M	N	04/02/2018 19:48:01	1	Streptococcus pyogenes	Emergency	2018	3.6	11.4	32.5	90.3	31.7	35.1	13.6	17240	90	15516	0	0	0	0	0	0	12	2069	78	13447.2	0	0	0	0	7	1206.8	0	0	3	517.2	0	0	136000	1	100	38.4	7305	46.1	132.5	21.5	23.7
411	70	F	N	12/02/2018 11:00:00	0	Klebsiella pneumoniae	Surgery Clinic	2018	4.63	13.4	40.4	87.3	28.9	33.2	13.3	8300	75	6225	0	0	0	0	0	0	0	0	75	6225	1	83	0	0	15	1245	0	0	9	747	0	0	289000	.	.	.	.	.	.	.	.
412	62	F	S	12/12/2018 14:15:00	0	Klebsiella pneumoniae	Emergency	2018	3.23	8.6	25.4	78.6	26.6	33.9	16.7	12940	95	12293	0	0	4	518	6	776	48	6211	37	4787.8	0	0	0	0	3	388.2	0	0	2	258.8	0	0	402000	1124	81.2	30.9	7491	24	109.2	20.8	18.9
413	45	F	N	20/02/2018 14:45:00	0	Escherichia coli	Emergency	2018	2.6	7.7	22.6	86.9	29.6	34.1	13.8	8550	93	7952	0	0	0	0	0	0	35	2992	58	4959	1	85.5	0	0	5	427.5	0	0	1	85.5	0	0	229000	.	.	.	.	.	.	.	.
414	45	F	N	17/07/2018 19:04:00	0	Escherichia coli	Emergency	2018	3.85	12.2	34.7	90.1	31.7	35.2	14	22860	82	18745	0	0	0	0	0	0	4	914	78	17830.8	0	0	0	0	16	3657.6	0	0	2	457.2	0	0	259000	.	.	.	.	.	.	.	.
415	81	F	S	20/02/2018 00:44:00	1	Staphylococcus aureus	Emergency	2018	4.29	13.6	47.2	110	31.7	28.8	16.9	13330	69	9198	0	0	10	1333	16	2133	33	4399	10	1333	0	0	0	0	30	3999	0	0	1	133.3	0	0	163000	1108	81.4	42	.	.	.	.	.
416	1	M	N	20/05/2018 07:38:29	0	Klebsiella pneumoniae	Pediatric ICU	2018	3.37	9.3	29.5	87.5	27.6	31.5	15.5	26060	92	23975	0	0	0	0	0	0	26	6776	66	17199.6	0	0	0	0	7	1824.2	0	0	1	260.6	0	0	24000	1248	66.4	21.1	7378	26.9	54.5	17.7	16.3
417	57	M	N	25/02/2018 21:52:32	0	Klebsiella pneumoniae	Emergency	2018	2.4	6.6	19.7	82.1	27.5	33.5	16.7	15480	87	13468	0	0	0	0	0	0	13	2012	74	11455.2	5	774	0	0	4	619.2	0	0	4	619.2	0	0	149000	1.18	72.6	31	7297	14.1	125.9	10.1	7.1
418	63	F	S	13/05/2018 09:58:13	1	Staphylococcus caprae	Medical Clinic	2018	3.82	12.3	39	102.1	32.2	31.5	14.5	16980	89	15112	0	0	0	0	0	0	0	0	89	15112.2	0	0	0	0	9	1528.2	0	0	2	339.6	0	0	386000	.	.	.	.	.	.	.	.
419	63	F	S	02/04/2018 07:08:42	1	Enterococcus faecalis	General ICU	2018	3.24	10.3	33.5	103.4	31.8	30.7	18.9	13410	87	11667	0	0	0	0	1	134	10	1341	76	10191.6	1	134.1	0	0	7	938.7	0	0	5	670.5	0	0	184000	.	.	.	7437	45.5	74.9	29.5	31.6
420	0	M	N	18/03/2018 08:33:07	1	Staphylococcus aureus	Emergency	2018	4.34	15.1	44.2	101.8	34.8	34.2	15.7	23690	61	14451	0	0	0	0	1	237	13	3080	47	11134.3	2	473.8	0	0	25	5922.5	0	0	12	2842.8	0	0	241000	.	.	.	.	.	.	.	.
421	34	F	N	21/03/2018 22:40:51	0	Klebsiella pneumoniae	Emergency	2018	4.02	12.3	37.9	94.3	30.6	32.5	12.9	9320	81	7549	0	0	0	0	0	0	10	932	71	6617.2	0	0	0	0	12	1118.4	0	0	7	652.4	0	0	145000	1099	82.7	26.4	6899	14.7	310.8	0	3.2
422	63	F	N	03/05/2018 09:28:23	0	Acinetobacter baumannii/Pseudomonas aeruginosa	Medical Clinic	2018	4.09	10.4	31.9	78	25.4	32.6	19.6	24850	94	23359	0	0	0	0	0	0	6	1491	88	21868	0	0	0	0	4	994	0	0	2	497	0	0	342000	.	.	.	7474	27.5	58.2	22.3	20.8
423	74	F	N	07/05/2018 21:23:00	1	Enterococcus faecalis	Surgery Clinic	2018	3.51	8.9	27.7	78.9	25.4	32.1	16.9	41200	93	38316	0	0	0	0	0	0	15	6180	78	32136	0	0	0	0	5	2060	0	0	2	824	0	0	314000	.	.	.	7.41	37.3	59.9	23.7	24.4
424	0.1	M	N	05/05/2018 00:50:14	0	Klebsiella pneumoniae	Neonatal ICU	2018	2.94	9.8	29.4	100	33.3	33.3	20.1	10557	55	5806	0	0	0	0	0	0	14	1478	41	4328.4	0	0	0	0	34	3589.4	0	0	11	1161.3	0	0	198000	1929	34.6	70.8	7.224	37.2	109.9	15.3	16
425	39	M	S	26/06/2018 18:22:49	1	Staphylococcus aureus	Medical Clinic	2018	3.78	11.6	35	92.6	30.7	33.1	16.4	10840	91	9864	0	0	0	0	0	0	4	434	87	9430.8	0	0	0	0	4	433.6	0	0	5	542	0	0	268000	.	.	.	7484	23.9	123.8	21.2	18.5
426	77	F	S	05/05/2018 10:58:29	1	Staphylococcus aureus	Emergency	2018	3.96	10.1	30.1	76	25.5	33.6	16.9	11720	96	11251	0	0	0	0	0	0	29	3399	67	7852.4	0	0	0	0	1	117.2	0	0	3	351.6	0	0	216000	1159	75.4	.	.	.	.	.	.
427	0.1	F	S	10/06/2018 09:13:34	1	Staphylococcus epidermidis	Neonatal ICU	2018	2.81	8.4	24.4	86.8	29.9	34.4	19.3	24990	41	10246	0	0	0	0	1	250	1	250	39	9746.1	5	1249.5	0	0	30	7497	0	0	24	5997.6	0	0	65000	.	.	.	7232	60.3	36	21.8	26.3
428	0.1	F	N	26/06/2018 20:51:39	1	Staphylococcus epidermidis	Neonatal ICU	2018	3.27	9.3	26.9	82.3	28.4	34.6	20.2	6690	58	3880	0	0	1	67	1	67	6	401	50	3345	3	200.7	0	0	26	1739.4	0	0	13	869.7	0	0	110000	.	.	.	7222	49	57.9	18.2	20.9
429	0.3	F	N	08/06/2018 18:01:44	1	Streptococcus pneumoniae	Emergency	2018	3.7	9.9	29.8	80.5	26.8	33.2	15.7	15410	80	12328	0	0	0	0	0	0	10	1541	70	10787	0	0	0	0	16	2465.6	0	0	4	616.4	0	0	557000	.	.	.	7379	40.4	85.8	23.4	24.5
430	74	M	S	18/06/2018 10:11:50	0	Pseudomonas aeruginosa	Emergency	2018	5.22	15.8	49.7	95.2	30.3	31.8	16.7	16380	93	15233	0	0	0	0	0	0	0	0	93	15233.4	0	0	0	0	3	491.4	0	0	4	655.2	0	0	105000	.	.	.	7382	50.6	104.6	27.5	30.9
431	65	F	N	15/06/2018 20:40:00	0	Escherichia coli	Emergency	2018	2.82	7.9	24.9	88.3	28	31.7	17.4	12450	96	11952	0	0	0	0	0	0	16	1992	80	9960	0	0	0	0	3	373.5	0	0	1	124.5	0	0	185000	1.31	61.3	27.7	7308	17.9	103.3	11.9	9.3
432	67	M	N	02/07/2018 00:19:00	0	Klebsiella pneumoniae	Emergency	2018	3.77	10.9	31.9	84.6	28.9	34.2	15.1	17600	82	14432	0	0	0	0	0	0	6	1056	76	13376	0	0	0	0	13	2288	0	0	5	880	0	0	142000	.	.	.	7283	36	117.5	17.3	17.6
433	0	M	N	28/07/2018 13:16:50	1	Staphylococcus epidermidis	Neonatal ICU	2018	3.62	12	33.8	93.4	33.1	35.5	17.1	13430	71	9535	0	0	0	0	0	0	6	806	65	8729.5	1	134.3	0	0	21	2820.3	0	0	7	940.1	0	0	242000	.	.	.	7294	51.9	72.5	22.6	26
434	84	F	N	31/07/2018 18:15:00	1	Staphylococcus aureus	Medical Clinic	2018	3.52	10.3	32.3	91.8	29.3	31.9	17.1	9330	76	7091	0	0	0	0	0	0	0	0	76	7090.8	1	93.3	0	0	12	1119.6	.	0	11	1026.3	0	0	238000	.	.	.	.	.	.	.	.
435	57	F	S	15/09/2018 16:00:00	0	Acinetobacter baumannii	General ICU	2018	3.54	9.9	27.9	78.8	28	35.5	14.9	30270	96	29059	0	0	0	0	0	0	3	908	93	28151.1	0	0	0	0	1	302.7	0	0	3	908.1	0	0	96000	1106	82	24.5	7473	28.9	76	23.1	21.8
436	48	F	S	25/07/2018 12:45:00	0	Escherichia coli	General ICU	2018	5.31	14.4	44.2	83.2	27.1	32.6	15.4	22530	66	14870	0	0	0	0	2	451	17	3830	47	10589.1	0	0	0	0	19	4280.7	0	0	15	3379.5	0	0	222000	1	100	19.4	7155	44.5	120.8	14.3	16.4
437	70	F	N	30/07/2018 16:30:00	0	Escherichia coli	Emergency	2018	5.07	14.7	44.4	87.6	29	33.1	14.9	12810	86	11017	0	0	0	0	0	0	2	256	84	10760.4	0	0	0	0	9	1152.9	0	0	5	640.5	0	0	76000	1.31	61.3	27.5	7482	32.9	73	26	25.3
438	0	F	N	24/08/2018 15:30:00	1	Staphylococcus haemolyticus	Neonatal ICU	2018	3.12	10	31	99.4	32.1	32.3	18.2	13120	81	10627	0	0	0	0	0	0	36	4723	45	5904	1	131.2	1	131.2	10	1312	0	0	7	918.4	0	0	181000	.	.	.	7187	41.6	61.9	14.9	16.5
439	0	F	N	02/09/2018 14:38:00	1	Staphylococcus epidermidis	Neonatal ICU	2018	3.1	11	30.9	99.7	35.5	35.6	25.6	8520	43	3664	0	0	0	0	0	0	5	426	38	3237.6	16	1363.2	1	85.2	29	2470.8	0	0	11	937.2	0	0	144000	.	.	.	7387	31.5	84.4	20.2	19.5
440	0	F	N	31/08/2018 06:04:00	1	Staphylococcus epidermidis	Medical Clinic	2018	5.51	19.5	55.9	101.5	35.4	34.9	17.2	21170	62	13125	0	0	0	0	0	0	4	847	58	12278.6	0	0	0	0	28	5927.6	0	0	10	2117	0	0	229000	.	.	.	.	.	.	.	.
441	75	M	S	14/09/2018 18:30:00	0	Escherichia coli	Emergency	2018	3.81	10.6	34.6	90.8	27.8	30.6	14.9	18770	93	17456	0	0	0	0	2	375	37	6945	54	10135.8	0	0	0	0	6	1126.2	0	0	1	187.7	0	0	122000	1115	80.8	41.7	6914	39.7	322.2	7.5	8.8
442	43	M	S	14/10/2018 10:26:15	0	Klebsiella pneumoniae	Medical Clinic	2018	2.51	7.4	23	91.6	29.5	32.2	18.6	9320	94	8761	0	0	0	0	0	0	4	373	90	8388	1	93.2	0	0	4	372.8	0	0	1	93.2	0	0	420000	.	.	.	7475	34.3	70.2	26	26
443	43	F	N	05/11/2018 11:30:00	0	Pseudomonas aeruginosa	Surgery Clinic	2018	3.51	11.5	33.6	95.7	32.8	34.2	13.4	12990	72	9353	0	0	0	0	0	0	0	0	72	9352.8	3	389.7	0	0	20	2598	0	0	5	649.5	0	0	319000	.	.	.	.	.	.	.	.
444	19	M	N	12/10/2018 23:41:00	1	Staphylococcus aureus	Emergency	2018	4.99	15	42.1	84.4	30.1	35.6	12.5	7800	83	6474	0	0	0	0	0	0	25	1950	58	4524	0	0	0	0	10	780	0	0	7	546	0	0	49000	1761	39.2	34.1	7402	30.2	101	20.7	19.3
445	0.1	M	N	14/11/2018 11:50:33	1	Staphylococcus epidermidis	Neonatal ICU	2018	2.79	9.1	27	96.8	32.6	33.7	20.7	9750	34	3315	0	0	0	0	0	0	8	780	26	2535	33	3217.5	1	97.5	18	1755	0	0	14	1365	0	0	167000	.	.	.	7352	59.4	33.6	29.2	33.9
446	0	M	N	21/11/2018 10:24:00	1	Staphylococcus epidermidis	Neonatal ICU	2018	2.63	8	23.7	90.1	30.4	33.8	18.8	8410	41	3448	0	0	1	84	1	84	10	841	29	2438.9	4	420.5	0	0	41	3448.1	0	0	13	1093.3	0	0	155000	.	.	.	.	.	.	.	.
447	10	F	N	09/11/2018 11:59:00	1	Staphylococcus aureus	Pediatric ICU	2018	3.52	9.8	29.1	82.7	27.8	33.7	16.3	20010	79	15808	0	0	0	0	0	0	9	1801	70	14007	1	200.1	0	0	14	2801.4	0	0	6	1200.6	0	0	483000	.	.	.	7.49	27.8	71.7	23.3	21.8
448	0	F	N	17/11/2018 05:21:27	1	Staphylococcus aureus	Neonatal ICU	2018	3.46	13.3	39.1	113	38.4	34	21.5	25630	76	19479	0	0	1	256	1	256	2	513	72	18453.6	1	256.3	0	0	16	4100.8	0	0	7	1794.1	0	0	358000	.	.	.	.	.	.	.	.
449	78	F	N	19/11/2018 11:09:22	1	Enterococcus faecalis	Emergency	2018	3.43	9.7	29.4	85.7	28.3	33	15.5	30700	95	29165	0	0	1	307	1	307	18	5526	75	23025	0	0	0	0	4	1228	0	0	1	307	0	0	77000	1615	46.1	40.6	7.21	31.5	82.7	13.4	13.1
450	34	M	N	24/11/2018 23:37:24	0	Leclercia adecarboxylata	Surgery Clinic	2018	4.16	12	34.7	83.4	28.8	34.6	12.3	10360	76	7874	0	0	0	0	0	0	0	0	76	7873.6	2	207.2	0	0	17	1761.2	0	0	5	518	0	0	171000	.	.	.	.	.	.	.	.
451	0	M	N	06/12/2018 23:54:40	1	Staphylococcus aureus	Neonatal ICU	2018	3.98	13.5	37.7	94.7	33.9	35.8	15.8	11740	81	9509	0	0	0	0	0	0	4	470	77	9039.8	0	0	0	0	12	1408.8	0	0	7	821.8	0	0	204000	.	.	.	7458	28.5	82.2	22.5	20.8
452	35	M	N	11/12/2018 10:45:00	1	Staphylococcus haemolyticus	Surgery Clinic	2018	3.58	11	32.2	89.9	30.7	34.2	13.7	7260	97	7042	0	0	0	0	0	0	12	871	85	6171	0	0	0	0	1	72.6	0	0	2	145.2	0	0	162000	.	.	.	.	.	.	.	.
453	64	F	N	19/12/2018 11:21:00	0	Pseudomonas aeruginosa	Emergency	2018	5.54	11.9	36.1	65.2	21.5	33	18.3	25040	82	20533	0	0	0	0	2	501	3	751	77	19280.8	2	500.8	0	0	11	2754.4	0	0	5	1252	0	0	671000	.	.	.	7461	31.6	113.1	24.1	23.2
454	0	F	S	15/12/2018 09:45:00	0	Citrobacter koseri	Neonatal ICU	2018	.	.	.	.	.	.	.	.	.	.	.	.	.	.	.	.	.	.	.	.	.	.	.	.	.	.	.	.	.	.	.	.	.	.	.	.	6715	144	71	7.3	21.8
455	54	M	S	22/12/2018 19:45:00	0	Pseudomonas aeruginosa/Klebsiella pneumoniae	Emergency	2018	4.63	14	38.7	83.6	30.2	36.2	13.7	32710	95	31074	0	0	1	327	0	0	61	19953	33	10794.3	0	0	0	0	4	1308.4	0	0	1	327.1	0	0	159000	1249	68	22	7231	45.5	93.7	17.5	19.8
					Gram-positive 1
					Gram-negative 0
[truncated: 27 more columns]

## Sheet: medical record data
Patient number assigned	GRAM	Bacterial species	Year	Initial infectious focus	Sepsis	Septic shock
1	0	Elizabethkingia meningoseptica	2014	unknown
2	0	Serratia marcescens	2013	skin	sepsis
3	0	Enterobacter cloacae	2018	others
4	1	Staphylococcus aureus	2014	unknown
5	1	Staphylococcus aureus	2015	skin
6	1	Staphylococcus aureus	2014	pulmonary
7	1	Staphylococcus aureus	2014	pulmonary
8	1	Staphylococcus aureus	2014	pulmonary
9	1	Staphylococcus aureus	2013	pulmonary	sepsis
10	1	Staphylococcus aureus	2013	unknown	sepsis
11	1	Enterococcus faecalis	2013	skin		septic shock
12	0	Klebsiella pneumoniae	2013	pulmonary	sepsis
13	1	Staphylococcus aureus	2016	unknown
14	1	Streptococcus pyogenes	2013	others	sepsis
15	1	Staphylococcus aureus	2013	pulmonary		septic shock
16	0	Klebsiella pneumoniae	2013	skin
17	1	Enterococcus faecalis	2017	pulmonary	sepsis
18	0	Klebsiella pneumoniae	2013	Intra-abdominal
19	1	Streptococcus sp	2013	pulmonary
20	0	Escherichia coli	2013	Intra-abdominal		septic shock
21	0	Klebsiella pneumoniae	2018	pulmonary	sepsis
22	0	Acinetobacter baumannii	2013	Intra-abdominal
23	1	Staphylococcus aureus	2013	skin
24	1	Staphylococcus aureus	2015	skin	sepsis
25	1	Staphylococcus aureus	2014	Urinary tract	sepsis
26	0	Klebsiella pneumoniae	2013	unknown
27	0	Enterobacter cloacae	2013	SNC		septic shock
28	1	Staphylococcus aureus	2015	skin
29	0	Escherichia coli	2017	Urinary tract	sepsis
30	0	Pseudomonas putida	2013	unknown
31	0	Acinetobacter baumannii	2016	Intra-abdominal		septic shock
32	0	Klebsiella pneumoniae	2016	pulmonary	sepsis
33	0	Pseudomonas aeruginosa	2013	pulmonary
34	0	Pantoea agglomerans	2013	others
35	0	Escherichia coli	2013	unknown
36	0	Campylobacter jejuni	2015	Intra-abdominal		septic shock
37	0	Klebsiella pneumoniae	2013	pulmonary		septic shock
38	1	Staphylococcus epidermidis	2018	skin
39	1	Staphylococcus aureus	2013	pulmonary		septic shock
40	1	Enterococcus faecalis and Staphylococcus caprae	2013	pulmonary
41	0	Enterococcus faecalis	2015	skin
42	0	Escherichia coli	2013	others
43	1	Staphylococcus saprophyticus	2013	others	sepsis
44	0	Klebsiella pneumoniae	2013	unknown
45	1	Staphylococcus aureus	2013	pulmonary		septic shock
46	0	Burkholderia cepacia	2013	pulmonary
47	0	Klebsiella oxytoca	2013	pulmonary
48	1	Staphylococcus epidermidis	2015	unknown
49	1	Staphylococcus haemolyticus	2013	pulmonary		septic shock
50	1	Staphylococcus aureus	2018	pulmonary
51	0	Acinetobacter baumannii	2017	unknown	sepsis
52	0	Escherichia coli	2013	Urinary tract	sepsis
53	0	Pseudomonas aeruginosa	2013	skin
54	0	Acinetobacter baumannii	2013	Intra-abdominal
55	1	Staphylococcus epidermidis	2013	others	sepsis
56	0	Achromobacter spp. and Burkholderia cepacia	2013	unknown
57	0	Pseudomonas aeruginosa	2013	Intra-abdominal
58	0	Citrobacter freundii	2013	pulmonary	sepsis
59	0	Escherichia coli	2013	pulmonary
60	1	Staphylococcus epidermidis	2013	others STRN	sepsis
61	0	Pseudomonas aeruginosa	2013	Intra-abdominal	sepsis
62	1	Staphylococcus aureus	2013	skin
63	0	Acinetobacter baumannii	2018	pulmonary
64	1	Streptococcus pneumoniae	2015	pulmonary
65	1	Staphylococcus aureus	2014	skin
66	1	Staphylococcus epidermidis	2013	others SPRN	sepsis
67	1	Enterococcus faecalis	2013	Intra-abdominal
68	0	Pseudomonas aeruginosa	2013	unknown
69	0	Enterobacter cloacae	2013	skin
70	1	Streptococcus pneumoniae	2013	pulmonary
71	1	Streptococcus bovis	2013	endocarditis
72	1	Streptococcus pyogenes	2017	pulmonary
73	0	Acinetobacter baumannii	2013	others
74	1	Enterococcus faecalis	2014	skin		septic shock
75	1	Staphylococcus epidermidis	2013	others SPRN	sepsis
76	0	Rhizobium radiobacter	2013	others SPRN	sepsis
77	0	Klebsiella pneumoniae	2013	pulmonary		septic shock
78	0	Escherichia coli	2013	pulmonary	sepsis
79	1	Staphylococcus aureus	2015	pulmonary
80	0	Haemophilus influenzae	2013	pulmonary
81	1	Staphylococcus aureus	2014	skin
82	0	Klebsiella pneumoniae	2013	others STRN	sepsis
83	1	Staphylococcus aureus	2013	skin	sepsis
84	1	Enterococcus faecalis	2014	skin
85	1	Streptococcus pneumoniae	2013	SNC
86	1	Staphylococcus aureus	2014	unknown
87	1	Staphylococcus epidermidis	2013	pulmonary
88	0	Acinetobacter baumannii	2013	unknown
89	0	Serratia marcescens	2014	others SPRN	sepsis
90	1	Enterococcus faecalis	2014	others	sepsis
91	0	Enterobacter cloacae	2013	SNC
92	0	Escherichia coli	2014	Intra-abdominal
93	0	Pseudomonas aeruginosa	2015	pulmonary	sepsis
94	0	Escherichia coli	2014	skin
95	0	Acinetobacter baumannii	2014	others	sepsis
96	1	Staphylococcus aureus	2014	others	sepsis
97	1	Staphylococcus aureus	2014	others	sepsis
98	1	Staphylococcus aureus	2014	others	sepsis
99	0	Morganella morganii	2014	others	sepsis
100	0	Klebsiella pneumoniae	2018	Intra-abdominal	sepsis
101	0	Pseudomonas putida	2018	unknown
102	0	Enterobacter cloacae and Klebsiella pneumonie	2014	Intra-abdominal	sepsis
103	1	Streptococcus constellatus	2016	others
104	0	Achromobacter spp.	2018	pulmonary
105	0	Escherichia coli	2017	Urinary tract
106	0	Escherichia coli and Klebsiella pneumonie	2014	Intra-abdominal	sepsis
107	0	Pseudomonas aeruginosa	2014	Intra-abdominal	sepsis
108	1	Staphylococcus aureus	2015	endocarditis		septic shock
109	0	Pseudomonas aeruginosa	2014	Intra-abdominal
110	1	Staphylococcus epidermidis	2014	pulmonary	sepsis
111	1	Staphylococcus aureus	2014	unknown
112	0	Klebsiella pneumoniae E Pseudomonas aeruginosa	2014	Intra-abdominal
113	1	Staphylococcus aureus	2014	skin	sepsis
114	0	Klebsiella pneumoniae	2014	pulmonary	sepsis
115	0	Klebsiella oxytoca	2014	Intra-abdominal
116	0	Acinetobacter baumannii	2014	pulmonary
117	0	Morganella morganii	2014	pulmonary
118	1	Staphylococcus epidermidis	2014	pulmonary
119	0	Acinetobacter baumannii	2014	Urinary tract
120	1	Enterococcus faecalis E Staphylococcus epidermidis	2014	others SPRN	sepsis
121	1	Staphylococcus epidermidis	2014	others SPRN	sepsis
122	1	Staphylococcus aureus	2016	pulmonary	sepsis
123	1	Streptococcus pneumoniae	2014	pulmonary		septic shock
124	0	Acinetobacter spp.	2014	unknown
125	0	Klebsiella pneumoniae	2015	pulmonary
126	1	Staphylococcus aureus	2016	pulmonary
127	1	Staphylococcus aureus	2014	Urinary tract	sepsis
128	0	Enterobacter cloacae	2014	unknown
129	1	Staphylococcus aureus	2014	pulmonary		septic shock
130	0	Enterobacter cloacae	2014	pulmonary
131	1	Staphylococcus aureus	2014	skin		septic shock
132	0	Burkholderia cepacia	2014	pulmonary
133	0	Escherichia coli	2014	unknown
134	0	Pseudomonas aeruginosa	2014	pulmonary	sepsis
135	0	Proteus mirabilis	2016	Intra-abdominal
136	0	Escherichia coli	2014	Urinary tract	sepsis
137	0	Pseudomonas putida	2014	unknown
138	1	Staphylococcus epidermidis	2014	pulmonary
139	0	Enterobacter cloacae	2014	pulmonary	sepsis
140	1	Staphylococcus aureus	2016	unknown
141	0	Citrobacter freundii E Serratia marcescens	2014	unknown
142	1	Streptococcus viridans grupo	2014	endocarditis
143	0	Klebsiella pneumoniae	2014	others	sepsis
144	0	Escherichia coli	2016	unknown
145	1	Streptococcus viridans grupo	2014	Intra-abdominal
146	1	Staphylococcus aureus	2018	unknown		septic shock
147	1	Streptococcus pneumoniae	2015	pulmonary		septic shock
148	0	Citrobacter koseri	2017	Urinary tract		septic shock
149	0	Haemophilus influenzae	2014	pulmonary
150	1	Staphylococcus aureus	2018	unknown
151	0	Escherichia coli	2014	unknown
152	1	Streptococcus agalactiae	2014	others SPRN	sepsis
153	1	Staphylococcus aureus	2014	pulmonary
154	0	Enterobacter cloacae	2014	unknown
155	0	Stenotrophomonas maltophilia	2014	endocarditis	sepsis
156	1	Staphylococcus aureus	2014	pulmonary
157	1	Staphylococcus aureus	2014	pulmonary		septic shock
158	0	Pseudomonas aeruginosa	2016	pulmonary
159	0	Klebsiella oxytoca	2014	pulmonary	sepsis
160	1	Staphylococcus aureus	2015	endocarditis
161	0	Escherichia coli	2016	pulmonary
162	0	Escherichia coli	2015	Urinary tract
163	0	Pseudomonas aeruginosa	2016	pulmonary	sepsis
164	1	Staphylococcus epidermidis	2013	unknown
165	0	Aeromonas hydrophila	2017	unknown
166	0	Achromobacter spp.	2018	skin
167	0	Escherichia coli	2017	Intra-abdominal		septic shock
168	0	Escherichia coli	2016	pulmonary
169	0	Escherichia coli	2017	Intra-abdominal		septic shock
170	1	Streptococcus pneumoniae	2018	skin		septic shock
171	1	Streptococcus agalactiae	2018	pulmonary
172	0	Escherichia coli	2017	Intra-abdominal		septic shock
173	0	Acinetobacter baumannii	2013	endocarditis		septic shock
174	1	Staphylococcus epidermidis	2016	unknown
175	1	Staphylococcus epidermidis	2015	skin	sepsis
176	1	Staphylococcus aureus	2017	pulmonary
177	1	Staphylococcus aureus	2015	others
178	0	Enterobacter cloacae	2018	pulmonary	sepsis
179	0	Escherichia coli	2018	Urinary tracts	sepsis
180	0	Klebsiella pneumoniae	2015	pulmonary		septic shock
181	0	Acinetobacter baumannii	2018	Intra-abdominal		septic shock
182	1	Staphylococcus aureus	2018	skin
183	0	Escherichia coli	2016	unknown
184	1	Corynebacterium spp.	2017	pulmonary
185	1	Staphylococcus aureus	2016	pulmonary
186	1	Staphylococcus aureus	2018	unknown	sepsis
187	1	Staphylococcus capitis and Staphylococcus epidermidis	2016	others
188	0	Escherichia coli	2017	Intra-abdominal
189	0	Pseudomonas aeruginosa	2017	pulmonary
190	1	Staphylococcus aureus	2018	pulmonary
191	1	Enterococcus faecalis	2018	skin
192	0	Pseudomonas aeruginosa	2018	pulmonary
193	0	Aeromonas hydrophila	2016	pulmonary	sepsis
194	0	Escherichia coli	2015	Urinary tract	sepsis
195	0	Klebsiella pneumoniae	2017	others
196	1	Staphylococcus aureus	2016	endocarditis
197	0	Escherichia coli	2017	pulmonary	sepsis
198	0	Enterobacter cloacae	2016	pulmonary	sepsis
199	1	Streptococcus spp.	2016	endocarditis	sepsis
200	1	Streptococcus pneumoniae	2015	SNC	sepsis
201	0	Klebsiella pneumoniae	2016	pulmonary
202	0	Escherichia coli	2016	pulmonary	sepsis
203	1	Staphylococcus aureus	2018	pulmonary	sepsis
204	0	Escherichia coli	2015	Urinary tract		septic shock
205	1	Staphylococcus aureus S. epidermidis	2016	endocarditis
206	0	Klebsiella pneumoniae	2017	Urinary tract
207	1	Staphylococcus aureus	2013	Urinary tract	sepsis
208	1	Streptococcus pneumoniae	2018	pulmonary
209	0	Escherichia coli	2016	Intra-abdominal
210	0	Escherichia coli	2015	Urinary tract		septic shock
211	0	Pseudomonas aeruginosa	2016	unknown
212	0	Pseudomonas aeruginosa	2015	Intra-abdominal
213	1	Staphylococcus aureus	2017	pulmonary		septic shock
214	0	Pseudomonas aeruginosa	2015	pulmonary
215	0	Escherichia coli	2015	Urinary tract	sepsis
216	0	Escherichia coli	2017	Intra-abdominal
217	0	Escherichia coli	2015	skin	sepsis
218	0	Escherichia coli	2015	Intra-abdominal
219	1	Streptococcus pneumoniae	2015	Intra-abdominal	sepsis
220	0	Escherichia coli	2017	Intra-abdominal
221	1	Enterococcus faecalis	2015	skin		septic shock
222	0	Klebsiella pneumoniae	2018	Urinary tracts	sepsis
223	1	Staphylococcus aureus	2015	skin		septic shock
224	0	Escherichia coli	2017	Urinary tract		septic shock
225	0	Escherichia coli	2018	Urinary tracts	sepsis
226	1	Staphylococcus aureus	2018	rins bexiga	sepsis
227	1	Staphylococcus aureus	2015	pulmonary		septic shock
228	0	Burkholderia lata	2018	pulmonary	sepsis
229	0	Morganella morganii/ Klebsiella aerogenes	2018	pulmonary	sepsis
230	0	Escherichia coli and Klebsiella pneumonie	2016	pulmonary		septic shock
231	1	Listeria monocytogenes	2015	SNC
232	1	Staphylococcus haemolyticus	2017	Intra-abdominal
233	1	Staphylococcus epidermidis	2014	others	sepsis
234	1	Staphylococcus aureus	2014	pulmonary
235	1	Staphylococcus aureus	2014	Urinary tract
236	1	Streptococcus pyogenes	2016	Urinary tract
237	1	Staphylococcus epidermidis	2015	skin	sepsis
238	0	Enterobacter cloacae	2014	Intra-abdominal
239	0	Pseudomonas aeruginosa	2014	pulmonary		septic shock
240	0	Aeromonas hydrophila	2014	SNC
241	1	Staphylococcus hominis	2014	pulmonary
242	0	Pseudomonas aeruginosa	2014	unknown
243	1	Staphylococcus aureus	2014	pulmonary		septic shock
244	0	Achromobacter spp.	2015	pulmonary
245	1	Enterococcus faecalis	2015	others		septic shock
246	1	Staphylococcus aureus	2015	unknown
247	1	Staphylococcus epidermidis	2015	Intra-abdominal
248	1	Staphylococcus aureus	2015	pulmonary		septic shock
249	0	Klebsiella pneumoniae	2015	Intra-abdominal	sepsis
250	0	Enterobacter cloacae	2015	pulmonary
251	0	Escherichia coli	2015	others
252	1	Staphylococcus coagulase-negative	2015	others	sepsis
253	0	Klebsiella pneumoniae	2015	Urinary tract		septic shock
254	1	Staphylococcus aureus	2015	pulmonary
255	1	Staphylococcus epidermidis	2015	skin	sepsis
256	0	Pseudomonas aeruginosa	2015	unknown	sepsis
257	0	Escherichia coli	2015	Intra-abdominal	sepsis
258	0	Escherichia coli	2018	Urinary tracts
259	0	Klebsiella pneumoniae	2015	skin
260	0	Escherichia coli	2015	unknown
261	0	Enterobacter cloacae	2015	pulmonary	sepsis
262	0	Escherichia coli	2015	Intra-abdominal
263	1	Staphylococcus coagulase-negative	2015	others	sepsis
264	1	Staphylococcus aureus	2015	pulmonary	sepsis
265	1	Enterococcus faecalis	2015	pulmonary e Urinary tracts		septic shock
266	1	Staphylococcus epidermidis	2015	skin
267	0	Pseudomonas aeruginosa	2015	pulmonary
268	1	Staphylococcus epidermidis	2015	others	sepsis
269	1	Staphylococcus hominis	2015	skin
270	1	Staphylococcus epidermidis	2015	pulmonary	sepsis
271	1	Staphylococcus epidermidis and Staphylococcus hominis	2015	others
272	0	Enterobacter aerogenes	2015	unknown
273	1	Staphylococcus lugdunensis	2015	skin
274	1	Staphylococcus epidermidis	2015	skin	sepsis
275	1	Staphylococcus aureus	2015	pulmonary
276	1	Streptococcus pneumoniae	2015
277	0	Escherichia coli	2015	Intra-abdominal
278	1	Staphylococcus aureus	2015	skin
279	1	Staphylococcus aureus	2015	pulmonary		septic shock
280	1	Staphylococcus aureus	2015	Intra-abdominal
281	0	Salmonella spp.	2015	Urinary tract		septic shock
282	0	Morganella morganii	2016	unknown
283	1	Streptococcus spp.	2015	unknown
284	0	Klebsiella pneumoniae	2015	Intra-abdominal
285	1	Staphylococcus aureus	2015	pulmonary
286	1	Streptococcus viridans grupo	2015	skin	sepsis
287	0	Pseudomonas aeruginosa	2015	unknown
288	1	Staphylococcus coagulase-negative	2015	skin
289	0	Klebsiella oxytoca	2015	Intra-abdominal
290	1	Enterococcus faecalis	2015	Intra-abdominal		septic shock
291	1	Staphylococcus epidermidis	2018	pulmonary
292	1	Enterococcus faecalis	2017	Urinary tract
293	1	Streptococcus pneumoniae	2015	others	sepsis
294	1	Staphylococcus aureus	2016	Intra-abdominal
295	1	Streptococcus agalactiae	2015	others	sepsis
296	0	Klebsiella pneumoniae	2016	Intra-abdominal
297	0	Pseudomonas aeruginosa	2016	unknown
298	1	Staphylococcus epidermidis	2015	unknown
299	0	Acinetobacter baumannii	2015	Intra-abdominal	sepsis
300	1	Staphylococcus coagulase-negative	2016	SNC		septic shock
301	1	Enterococcus faecalis	2016	Intra-abdominal
302	0	Pseudomonas aeruginosa	2017	Urinary tract
303	0	Salmonella spp.	2016	Urinary tract		septic shock
304	0	Pseudomonas aeruginosa	2016	pulmonary		septic shock
305	0	Pseudomonas aeruginosa	2016	pulmonary
306	0	Klebsiella pneumoniae	2016	others
307	1	Staphylococcus capitis and Staphylococcus epidermidis	2016	Urinary tract
308	1	Streptococcus pneumoniae	2018	SNC
309	0	Escherichia coli	2016	unknown
310	1	Staphylococcus hominis	2016	pulmonary
311	0	Acinetobacter baumannii	2016	Urinary tract	sepsis
312	0	Escherichia coli	2016	Urinary tract	sepsis
313	0	Klebsiella pneumoniae	2016	skin
314	1	Staphylococcus aureus	2016	pulmonary	sepsis
315	0	Enterobacter cloacae	2017	skin
316	0	Stenotrophomonas maltophilia	2016	pulmonary
317	1	Staphylococcus epidermidis	2016	pulmonary
318	1	Staphylococcus aureus	2017	skin	sepsis
319	1	Staphylococcus aureus	2016	skin
320	0	Enterobacter cloacae	2016	unknown
321	1	Staphylococcus aureus	2016	unknown
322	0	Escherichia coli	2016	Intra-abdominal		septic shock
323	0	Escherichia coli	2016	Urinary tract
324	0	Klebsiella pneumoniae	2016	pulmonary
325	0	Escherichia coli	2018	Urinary tract
326	0	Burkholderia cepacia	2016	pulmonary	sepsis
327	1	Staphylococcus aureus	2016	Intra-abdominal	sepsis
328	0	Escherichia coli	2016	others
329	1	Staphylococcus epidermidis	2016	pulmonary
330	0	Escherichia coli	2018	Intra-abdominal
331	0	Enterobacter spp.	2016	pulmonary	sepsis
332	0	Escherichia coli	2016	pulmonary	sepsis
333	0	Klebsiella pneumoniae	2016	pulmonary	sepsis
334	0	Pseudomonas aeruginosa	2017	pulmonary
335	0	Klebsiella pneumoniae	2016	pulmonary
336	0	Escherichia coli	2016	others		septic shock
337	1	Staphylococcus aureus	2016	rins bexiga	sepsis
338	1	Staphylococcus epidermidis	2016	others	sepsis
339	0	Escherichia coli	2016	Intra-abdominal
340	1	Staphylococcus aureus	2016	pulmonary		septic shock
341	1	Enterococcus faecalis	2016	Intra-abdominal
342	0	Elizabethkingia meningoseptica	2016	pulmonary		septic shock
343	0	Klebsiella pneumoniae	2017	unknown
344	0	Escherichia coli	2016	Urinary tract	sepsis
345	0	Pseudomonas aeruginosa	2018	pulmonary	sepsis
346	0	Haemophilus parainfluenzae	2016	skin
347	0	Klebsiella pneumoniae	2016	skin	sepsis
348	1	Streptococcus agalactiae	2016	SNC	sepsis
349	1	Staphylococcus aureus	2016	pulmonary
350	0	Pseudomonas aeruginosa	2017	SNC
351	1	Staphylococcus aureus	2017	skin
352	1	Staphylococcus aureus	2017	skin
353	1	Staphylococcus aureus	2017	others
354	1	Staphylococcus aureus	2017	Intra-abdominal	sepsis
355	1	Staphylococcus haemolyticus	2017	Intra-abdominal	sepsis
356	0	Escherichia coli	2017	Urinary tract		septic shock
357	0	Klebsiella pneumoniae	2017	pulmonary
358	0	Serratia marcescens	2017	unknown
359	1	Staphylococcus epidermidis	2017	pulmonary
360	1	Staphylococcus epidermidis and Staphylococcus lugdunensis	2017	unknown
361	1	Enterococcus faecalis	2017	pulmonary
362	1	Staphylococcus aureus	2017	pulmonary
363	1	Staphylococcus aureus	2017	skin	sepsis
364	0	Klebsiella pneumoniae	2017	skin	sepsis
365	0	Achromobacter spp.	2017	Intra-abdominal		choque séptico
366	1	Enterococcus faecalis	2017	skin
367	0	Escherichia coli	2017	Urinary tracts
368	0	Acinetobacter baumannii	2017	pulmonary
369	1	Streptococcus sp	2017	others	sepsis
370	0	Serratia marcescens	2018	Intra-abdominal
371	0	Klebsiella pneumoniae	2017	Intra-abdominal	sepsis
372	0	Klebsiella pneumoniae	2017	unknown
373	0	Pseudomonas aeruginosa	2017	pulmonary		septic shock
374	0	Escherichia coli	2017	pulmonary	sepsis
375	0	Acinetobacter baumannii and Escherichia coli	2017	pulmonary
376	1	Streptococcus pneumoniae	2017	pulmonary		septic shock
377	0	Salmonella spp.	2018	Intra-abdominal
378	0	Acinetobacter baumannii	2017	Intra-abdominal
379	0	Enterobacter cloacae	2017	pulmonary		septic shock
380	0	Klebsiella pneumoniae	2017	others	sepsis
381	1	Staphylococcus epidermidis	2017	others	sepsis
382	0	Klebsiella pneumoniae	2018	pulmonary
383	1	Staphylococcus epidermidis and Streptococcus sp	2017	Intra-abdominal	sepsis
384	0	Pseudomonas aeruginosa	2017	pulmonary
385	1	Staphylococcus aureus	2017	Urinary tract
386	0	Acinetobacter baumannii	2017	pulmonary
387	1	Staphylococcus aureus	2017	others
388	1	Staphylococcus epidermidis	2017	skin	sepsis
389	1	Staphylococcus aureus	2017	skin
390	0	Burkholderia sp	2017	pulmonary
391	1	Staphylococcus epidermidis	2017	others	sepsis
392	0	Klebsiella pneumoniae	2017	Intra-abdominal	sepsis
393	1	Enterococcus faecalis	2018	skin	sepsis
394	1	Staphylococcus aureus	2017	Intra-abdominal	sepsis
395	1	Staphylococcus hominis	2017	pulmonary	sepsis
396	0	Escherichia coli	2017	Urinary tract
397	1	Staphylococcus epidermidis	2017	skin	sepsis
398	1	Staphylococcus aureus	2017	Intra-abdominal
399	1	Staphylococcus epidermidis	2018	pulmonary	sepsis
400	1	Streptococcus pneumoniae	2017	pulmonary	sepsis
401	1	Enterococcus faecalis	2017	skin		septic shock
402	0	Pseudomonas putida	2018	skin		septic shock
403	1	Staphylococcus aureus	2017	skin
404	0	Klebsiella oxytoca	2018	others	sepsis
405	1	Staphylococcus epidermidis	2017	others	sepsis
406	0	Acinetobacter baumannii	2017	Intra-abdominal
407	0	Haemophilus parainfluenzae	2017	pulmonary	sepsis
408	1	Staphylococcus epidermidis	2018	pulmonary
409	0	Klebsiella pneumoniae	2018	skin
410	1	Streptococcus pyogenes	2018	pulmonary	sepsis
411	0	Klebsiella pneumoniae	2018	apendicite
412	0	Klebsiella pneumoniae	2018	unknown	sepsis
413	0	Escherichia coli	2018	Urinary tracts	sepsis
414	0	Escherichia coli	2018	Urinary tracts
415	1	Staphylococcus aureus	2018	Urinary tract		septic shock
416	0	Klebsiella pneumoniae	2018	pulmonary		septic shock
417	0	Klebsiella pneumoniae	2018	skin	sepsis
418	1	Staphylococcus caprae	2018	skin
419	1	Enterococcus faecalis	2018	skin
420	1	Staphylococcus aureus	2018	others STRN	sepsis
421	0	Klebsiella pneumoniae	2018	unknown
422	0	Acinetobacter baumannii/Pseudomonas aeruginosa	2018	pulmonary		septic shock
423	1	Enterococcus faecalis	2018	Urinary tract	sepsis
424	0	Klebsiella pneumoniae	2018	others	sepsis
425	1	Staphylococcus aureus	2018	skin
426	1	Staphylococcus aureus	2018	pulmonary	sepsis
427	1	Staphylococcus epidermidis	2018	pulmonary		septic shock
428	1	Staphylococcus epidermidis	2018	others STRN	sepsis
429	1	Streptococcus pneumoniae	2018	SNC
430	0	Pseudomonas aeruginosa	2018	pulmonary
431	0	Escherichia coli	2018	Urinary tract		septic shock
432	0	Klebsiella pneumoniae	2018	pulmonary
433	1	Staphylococcus epidermidis	2018	others STRN	sepsis
434	1	Staphylococcus aureus	2018	Intra-abdominal
435	0	Acinetobacter baumannii	2018	skin
436	0	Escherichia coli	2018	Intra-abdominal		septic shock
437	0	Escherichia coli	2018	Urinary tracts
438	1	Staphylococcus haemolyticus	2018	others STRN	sepsis
439	1	Staphylococcus epidermidis	2018	skin	sepsis
440	1	Staphylococcus epidermidis	2018	others SPRN	sepsis
441	0	Escherichia coli	2018	pulmonary	sepsis
442	0	Klebsiella pneumoniae	2018	skin	sepsis
443	0	Pseudomonas aeruginosa	2018	skin
444	1	Staphylococcus aureus	2018	SNC
445	1	Staphylococcus epidermidis	2018	others STRN	sepsis
446	1	Staphylococcus epidermidis	2018	others STRN	sepsis
447	1	Staphylococcus aureus	2018	skin	sepsis
448	1	Staphylococcus aureus	2018	others SPRN	sepsis
449	1	Enterococcus faecalis	2018	Intra-abdominal
450	0	Leclercia adecarboxylata	2018	skin
451	1	Staphylococcus aureus	2018	others STRN	sepsis
452	1	Staphylococcus haemolyticus	2018	skin
453	0	Pseudomonas aeruginosa	2018	pulmonary
454	0	Citrobacter koseri	2018	others	sepsis
455	0	Pseudomonas aeruginosa/Klebsiella pneumoniae	2018	unknown
	Gram-positive 1
	Gram-negative 0
